# Supplementary material for: 3-(2-Eth­oxy­phen­yl)-1-(3-nitro­phen­yl)triaz-1-ene
Source: Acta Crystallogr Sect E Struct Rep Online. 2011 Nov 30;67(Pt 12):o3485. doi: 10.1107/S1600536811048781 (PMC3239109; doi:10.1107/S1600536811048781)
Supplement: Supplementary file 1 [file e-67-o3485-sup1.cif]

##############################################################################
###                                                                        ###
###           Electronic papers (Acta Crystallographica Section C)         ###
###                                                                        ###
##############################################################################
#                                                                            #
# This paper is published electronically. It meets the data-validation       #
# criteria for publication in Acta Crystallographica Section C.              #
# The submission has been checked by a Section C Co-editor though the text   #
# in _publ_section_comments is the responsibility of the authors.            #
#                                                                            #
# Electronic papers are listed in the printed contents pages of an issue of  #
# Acta Crystallographica Section C within two months of acceptance and are   #
# available by email and via the online contents pages for that issue.       #
#                                                                            #
# Software is freely available for graphical display of the structure(s) in  #
# this CIF.  For information consult the CIF home page http://www.iucr.org/  #
# cif/home.html                                                              #
#                                                                            #
#            Copyright International Union of Crystallography                #
#                                                                            #
##############################################################################
data_I
_audit_creation_method     SHELXL-97
_chemical_name_systematic
;
3-(2-Ethoxyphenyl)-1-(3-nitrophenyl)triaz-1-ene
;
_chemical_name_common     ?
_chemical_formula_moiety     'C14 H14 N4 O3'
_chemical_formula_sum     'C14 H14 N4 O3'
_chemical_formula_iupac     'C14 H14 N4 O3'
_chemical_formula_weight     286.29
_chemical_melting_point     ?
_symmetry_cell_setting     triclinic
_symmetry_space_group_name_H-M     'P -1'
_symmetry_space_group_name_Hall     '-P 1'
loop_
    _symmetry_equiv_pos_as_xyz
    'x, y, z'
    '-x, -y, -z'
_cell_length_a     6.7754(4)
_cell_length_b     7.5482(4)
_cell_length_c     14.0467(7)
_cell_angle_alpha     99.057(3)
_cell_angle_beta     102.479(2)
_cell_angle_gamma     90.192(3)
_cell_volume     692.14(6)
_cell_formula_units_Z     2
_cell_measurement_reflns_used     9946
_cell_measurement_theta_min     2.73
_cell_measurement_theta_max     31.08
_cell_measurement_temperature     293(2)
_exptl_crystal_description     irregular
_exptl_crystal_colour     colourless
_exptl_crystal_size_max     0.55
_exptl_crystal_size_mid     0.33
_exptl_crystal_size_min     0.26
_exptl_crystal_density_diffrn     1.374
_exptl_crystal_density_meas     ?
_exptl_crystal_density_method     'not measured'
_exptl_crystal_F_000     300
_exptl_absorpt_coefficient_mu     0.100
_exptl_absorpt_correction_type     multi-scan
_exptl_absorpt_process_details     '(SADABS; Sheldrick, 2004)'
_exptl_absorpt_correction_T_min     0.6878
_exptl_absorpt_correction_T_max     0.7462
_exptl_special_details     ?
_diffrn_ambient_temperature     293(2)
_diffrn_radiation_type     MoK\a
_diffrn_radiation_wavelength     0.71073
_diffrn_radiation_source     'fine-focus sealed tube'
_diffrn_radiation_monochromator     graphite
_diffrn_measurement_device_type     'Bruker APEXII CCD'
_diffrn_measurement_method     '\f and \w scans'
_diffrn_detector_area_resol_mean     ?
_diffrn_reflns_number     26097
_diffrn_reflns_av_R_equivalents     0.0187
_diffrn_reflns_av_sigmaI/netI     0.0112
_diffrn_reflns_theta_min     2.73
_diffrn_reflns_theta_max     27.49
_diffrn_reflns_theta_full     27.49
_diffrn_measured_fraction_theta_max     0.997
_diffrn_measured_fraction_theta_full     0.997
_diffrn_reflns_limit_h_min     -8
_diffrn_reflns_limit_h_max     8
_diffrn_reflns_limit_k_min     -9
_diffrn_reflns_limit_k_max     9
_diffrn_reflns_limit_l_min     -18
_diffrn_reflns_limit_l_max     18
_diffrn_standards_number     ?
_diffrn_standards_interval_count     ?
_diffrn_standards_interval_time     ?
_diffrn_standards_decay_%     ?
_refine_special_details
;
Refinement of <i>F</i>^2^ against ALL reflections. The weighted <i>R</i>-factor
<i>wR</i> and goodness of fit <i>S</i> are based on <i>F</i>^2^, conventional
<i>R</i>-factors <i>R</i> are based on <i>F</i>, with <i>F</i> set to zero for
negative <i>F</i>^2^. The threshold expression of <i>F</i>^2^ >
2\s(<i>F</i>^2^) is used only for calculating <i>R</i>-factors(gt) <i>etc</i>.
and is not relevant to the choice of reflections for refinement.
<i>R</i>-factors based on <i>F</i>^2^ are statistically about twice as large
as those based on <i>F</i>, and <i>R</i>- factors based on ALL data will be
even larger.
;
_reflns_number_total     3178
_reflns_number_gt     2693
_reflns_threshold_expression     I>2\s(I)
_refine_ls_structure_factor_coef     Fsqd
_refine_ls_matrix_type     full
_refine_ls_R_factor_all     0.0465
_refine_ls_R_factor_gt     0.0385
_refine_ls_wR_factor_gt     0.1029
_refine_ls_wR_factor_ref     0.1149
_refine_ls_goodness_of_fit_ref     1.062
_refine_ls_restrained_S_all     1.062
_refine_ls_number_reflns     3178
_refine_ls_number_parameters     191
_refine_ls_number_restraints     0
_refine_ls_hydrogen_treatment     constr
_refine_ls_weighting_scheme     calc
_refine_ls_weighting_details
         'calc w=1/[\s^2^(Fo^2^)+(0.0511P)^2^+0.1450P] where P=(Fo^2^+2Fc^2^)/3'
_atom_sites_solution_hydrogens     geom
_atom_sites_solution_primary     direct
_atom_sites_solution_secondary     difmap
_refine_ls_shift/su_max     0.000
_refine_ls_shift/su_mean     0.000
_refine_diff_density_max     0.193
_refine_diff_density_min     -0.165
_refine_ls_extinction_method     none
_refine_ls_extinction_coef     ?
loop_
    _atom_type_symbol
    _atom_type_description
    _atom_type_scat_dispersion_real
    _atom_type_scat_dispersion_imag
    _atom_type_scat_source
    'C' 'C' 0.0033 0.0016
                         'International Tables Vol C Tables 4.2.6.8 and 6.1.1.4'
    'H' 'H' 0.0000 0.0000
                         'International Tables Vol C Tables 4.2.6.8 and 6.1.1.4'
    'N' 'N' 0.0061 0.0033
                         'International Tables Vol C Tables 4.2.6.8 and 6.1.1.4'
    'O' 'O' 0.0106 0.0060
                         'International Tables Vol C Tables 4.2.6.8 and 6.1.1.4'
_computing_data_collection     'APEX2 (Bruker, 2005)'
_computing_cell_refinement     'SAINT-Plus (Bruker, 2005)'
_computing_data_reduction     'SAINT-Plus (Bruker, 2005)'
_computing_structure_solution     'SHELXS97 (Sheldrick, 2008)'
_computing_structure_refinement     'SHELXL97 (Sheldrick, 2008)'
_computing_molecular_graphics     'SHELXTL (Sheldrick, 2008)'
_computing_publication_material     'SHELXTL (Sheldrick, 2008)'
loop_
    _atom_site_type_symbol
    _atom_site_label
    _atom_site_fract_x
    _atom_site_fract_y
    _atom_site_fract_z
    _atom_site_U_iso_or_equiv
    _atom_site_adp_type
    _atom_site_calc_flag
    _atom_site_refinement_flags
    _atom_site_occupancy
    _atom_site_symmetry_multiplicity
    _atom_site_disorder_assembly
    _atom_site_disorder_group
    O O1 0.14363(13) 0.78956(13) 0.80767(6) 0.0496(2) Uani d . 1 1 . .
    O O2 -0.25541(16) 0.75287(19) 0.17852(8) 0.0775(4) Uani d . 1 1 . .
    O O3 -0.09609(19) 0.67215(19) 0.06405(7) 0.0772(4) Uani d . 1 1 . .
    N N1 0.08879(15) 0.75248(15) 0.61555(7) 0.0463(3) Uani d . 1 1 . .
    H H1 0.1969 0.7224 0.6532 0.056 Uiso calc R 1 1 . .
    N N2 0.07393(15) 0.72890(13) 0.51841(7) 0.0405(2) Uani d . 1 1 . .
    N N3 0.22616(15) 0.65698(14) 0.49393(7) 0.0452(2) Uani d . 1 1 . .
    N N4 -0.10788(17) 0.69283(16) 0.15046(7) 0.0510(3) Uani d . 1 1 . .
    C C8 0.3938(2) 0.7498(2) 0.94857(10) 0.0657(4) Uani d . 1 1 . .
    H H1A 0.3911 0.6227 0.9261 0.099 Uiso calc R 1 1 . .
    H H1B 0.4296 0.7732 1.0195 0.099 Uiso calc R 1 1 . .
    H H1C 0.4919 0.8082 0.9226 0.099 Uiso calc R 1 1 . .
    C C7 0.1898(2) 0.8201(2) 0.91353(9) 0.0539(3) Uani d . 1 1 . .
    H H2A 0.0890 0.7591 0.9376 0.065 Uiso calc R 1 1 . .
    H H2B 0.1895 0.9476 0.9383 0.065 Uiso calc R 1 1 . .
    C C2 -0.03776(17) 0.84559(16) 0.76042(8) 0.0408(3) Uani d . 1 1 . .
    C C1 -0.06778(17) 0.82518(15) 0.65747(8) 0.0388(2) Uani d . 1 1 . .
    C C9 0.21578(17) 0.63226(15) 0.39086(8) 0.0383(2) Uani d . 1 1 . .
    C C14 0.05175(17) 0.67526(15) 0.32130(8) 0.0385(2) Uani d . 1 1 . .
    H H6 -0.0627 0.7236 0.3402 0.046 Uiso calc R 1 1 . .
    C C13 0.06377(18) 0.64406(15) 0.22357(8) 0.0404(3) Uani d . 1 1 . .
    C C12 0.2299(2) 0.57199(18) 0.19153(9) 0.0488(3) Uani d . 1 1 . .
    H H8 0.2329 0.5523 0.1248 0.059 Uiso calc R 1 1 . .
    C C11 0.3909(2) 0.53033(18) 0.26185(10) 0.0529(3) Uani d . 1 1 . .
    H H9 0.5049 0.4818 0.2425 0.063 Uiso calc R 1 1 . .
    C C10 0.38486(19) 0.55994(17) 0.36067(9) 0.0466(3) Uani d . 1 1 . .
    H H10 0.4946 0.5313 0.4074 0.056 Uiso calc R 1 1 . .
    C C6 -0.24781(19) 0.87423(17) 0.60219(10) 0.0483(3) Uani d . 1 1 . .
    H H11 -0.2686 0.8599 0.5337 0.058 Uiso calc R 1 1 . .
    C C5 -0.3968(2) 0.94460(18) 0.64873(11) 0.0551(3) Uani d . 1 1 . .
    H H12 -0.5176 0.9778 0.6114 0.066 Uiso calc R 1 1 . .
    C C4 -0.3679(2) 0.96581(19) 0.74939(12) 0.0565(3) Uani d . 1 1 . .
    H H13 -0.4688 1.0137 0.7801 0.068 Uiso calc R 1 1 . .
    C C3 -0.1888(2) 0.91623(19) 0.80575(10) 0.0514(3) Uani d . 1 1 . .
    H H14 -0.1701 0.9304 0.8741 0.062 Uiso calc R 1 1 . .
loop_
    _atom_site_aniso_label
    _atom_site_aniso_U_11
    _atom_site_aniso_U_22
    _atom_site_aniso_U_33
    _atom_site_aniso_U_12
    _atom_site_aniso_U_13
    _atom_site_aniso_U_23
    O1 0.0446(5) 0.0738(6) 0.0283(4) 0.0085(4) 0.0058(3) 0.0050(4)
    O2 0.0549(6) 0.1304(11) 0.0483(6) 0.0282(6) 0.0088(5) 0.0206(6)
    O3 0.0823(8) 0.1176(10) 0.0321(5) 0.0152(7) 0.0110(5) 0.0155(5)
    N1 0.0432(5) 0.0665(7) 0.0277(5) 0.0103(5) 0.0052(4) 0.0068(4)
    N2 0.0437(5) 0.0473(5) 0.0295(5) 0.0021(4) 0.0061(4) 0.0060(4)
    N3 0.0461(5) 0.0557(6) 0.0329(5) 0.0094(4) 0.0074(4) 0.0064(4)
    N4 0.0537(6) 0.0657(7) 0.0329(5) 0.0009(5) 0.0067(4) 0.0096(5)
    C8 0.0646(9) 0.0905(11) 0.0386(7) 0.0041(8) 0.0004(6) 0.0152(7)
    C7 0.0621(8) 0.0705(9) 0.0284(6) 0.0037(6) 0.0093(5) 0.0069(5)
    C2 0.0415(6) 0.0438(6) 0.0360(6) -0.0011(5) 0.0081(4) 0.0035(5)
    C1 0.0398(6) 0.0399(6) 0.0357(6) 0.0002(4) 0.0072(4) 0.0047(4)
    C9 0.0437(6) 0.0379(6) 0.0334(5) 0.0025(4) 0.0091(4) 0.0058(4)
    C14 0.0408(6) 0.0418(6) 0.0338(5) 0.0020(4) 0.0103(4) 0.0054(4)
    C13 0.0457(6) 0.0422(6) 0.0334(6) -0.0005(5) 0.0083(5) 0.0074(4)
    C12 0.0604(7) 0.0534(7) 0.0368(6) 0.0060(6) 0.0199(5) 0.0068(5)
    C11 0.0557(7) 0.0566(8) 0.0524(7) 0.0155(6) 0.0247(6) 0.0094(6)
    C10 0.0468(6) 0.0493(7) 0.0452(6) 0.0114(5) 0.0108(5) 0.0109(5)
    C6 0.0466(6) 0.0521(7) 0.0434(7) 0.0028(5) 0.0024(5) 0.0093(5)
    C5 0.0421(6) 0.0523(7) 0.0693(9) 0.0062(5) 0.0057(6) 0.0137(6)
    C4 0.0476(7) 0.0547(8) 0.0704(9) 0.0072(6) 0.0228(6) 0.0055(6)
    C3 0.0521(7) 0.0577(7) 0.0460(7) 0.0018(6) 0.0186(6) 0.0019(6)
_geom_special_details
;
All s.u.'s (except the s.u. in the dihedral angle between two l.s. planes) are
estimated using the full covariance matrix. The cell s.u.'s are taken into
account individually in the estimation of s.u.'s in distances, angles and
torsion angles; correlations between s.u.'s in cell parameters are only used
when they are defined by crystal symmetry. An approximate (isotropic)
treatment of cell s.u.'s is used for estimating s.u.'s involving l.s. planes.
;
loop_
    _geom_bond_atom_site_label_1
    _geom_bond_atom_site_label_2
    _geom_bond_site_symmetry_2
    _geom_bond_distance
    _geom_bond_publ_flag
    O1 C2 . 1.3672(14) ?
    O1 C7 . 1.4327(14) ?
    O2 N4 . 1.2153(15) ?
    O3 N4 . 1.2192(14) ?
    N1 N2 . 1.3295(13) ?
    N1 C1 . 1.3948(15) ?
    N1 H1 . 0.8600 ?
    N2 N3 . 1.2550(14) ?
    N3 C9 . 1.4165(14) ?
    N4 C13 . 1.4658(16) ?
    C8 C7 . 1.493(2) ?
    C8 H1A . 0.9600 ?
    C8 H1B . 0.9600 ?
    C8 H1C . 0.9600 ?
    C7 H2A . 0.9700 ?
    C7 H2B . 0.9700 ?
    C2 C3 . 1.3840(17) ?
    C2 C1 . 1.3996(16) ?
    C1 C6 . 1.3828(16) ?
    C9 C14 . 1.3886(15) ?
    C9 C10 . 1.3898(16) ?
    C14 C13 . 1.3760(15) ?
    C14 H6 . 0.9300 ?
    C13 C12 . 1.3824(17) ?
    C12 C11 . 1.3782(19) ?
    C12 H8 . 0.9300 ?
    C11 C10 . 1.3803(18) ?
    C11 H9 . 0.9300 ?
    C10 H10 . 0.9300 ?
    C6 C5 . 1.3813(19) ?
    C6 H11 . 0.9300 ?
    C5 C4 . 1.368(2) ?
    C5 H12 . 0.9300 ?
    C4 C3 . 1.386(2) ?
    C4 H13 . 0.9300 ?
    C3 H14 . 0.9300 ?
loop_
    _geom_angle_atom_site_label_1
    _geom_angle_atom_site_label_2
    _geom_angle_atom_site_label_3
    _geom_angle_site_symmetry_1
    _geom_angle_site_symmetry_3
    _geom_angle
    _geom_angle_publ_flag
    C2 O1 C7 . . 117.63(9) ?
    N2 N1 C1 . . 121.19(9) ?
    N2 N1 H1 . . 119.4 ?
    C1 N1 H1 . . 119.4 ?
    N3 N2 N1 . . 112.29(9) ?
    N2 N3 C9 . . 113.57(9) ?
    O2 N4 O3 . . 122.79(12) ?
    O2 N4 C13 . . 118.69(10) ?
    O3 N4 C13 . . 118.52(11) ?
    C7 C8 H1A . . 109.5 ?
    C7 C8 H1B . . 109.5 ?
    H1A C8 H1B . . 109.5 ?
    C7 C8 H1C . . 109.5 ?
    H1A C8 H1C . . 109.5 ?
    H1B C8 H1C . . 109.5 ?
    O1 C7 C8 . . 108.27(11) ?
    O1 C7 H2A . . 110.0 ?
    C8 C7 H2A . . 110.0 ?
    O1 C7 H2B . . 110.0 ?
    C8 C7 H2B . . 110.0 ?
    H2A C7 H2B . . 108.4 ?
    O1 C2 C3 . . 125.54(11) ?
    O1 C2 C1 . . 115.09(10) ?
    C3 C2 C1 . . 119.37(11) ?
    C6 C1 N1 . . 123.10(11) ?
    C6 C1 C2 . . 119.87(11) ?
    N1 C1 C2 . . 117.02(10) ?
    C14 C9 C10 . . 119.88(10) ?
    C14 C9 N3 . . 124.50(10) ?
    C10 C9 N3 . . 115.61(10) ?
    C13 C14 C9 . . 117.92(11) ?
    C13 C14 H6 . . 121.0 ?
    C9 C14 H6 . . 121.0 ?
    C14 C13 C12 . . 123.37(11) ?
    C14 C13 N4 . . 117.84(10) ?
    C12 C13 N4 . . 118.78(10) ?
    C11 C12 C13 . . 117.71(11) ?
    C11 C12 H8 . . 121.1 ?
    C13 C12 H8 . . 121.1 ?
    C12 C11 C10 . . 120.67(11) ?
    C12 C11 H9 . . 119.7 ?
    C10 C11 H9 . . 119.7 ?
    C11 C10 C9 . . 120.44(11) ?
    C11 C10 H10 . . 119.8 ?
    C9 C10 H10 . . 119.8 ?
    C5 C6 C1 . . 119.94(12) ?
    C5 C6 H11 . . 120.0 ?
    C1 C6 H11 . . 120.0 ?
    C4 C5 C6 . . 120.46(12) ?
    C4 C5 H12 . . 119.8 ?
    C6 C5 H12 . . 119.8 ?
    C5 C4 C3 . . 120.27(12) ?
    C5 C4 H13 . . 119.9 ?
    C3 C4 H13 . . 119.9 ?
    C2 C3 C4 . . 120.09(12) ?
    C2 C3 H14 . . 120.0 ?
    C4 C3 H14 . . 120.0 ?
loop_
    _geom_torsion_atom_site_label_1
    _geom_torsion_atom_site_label_2
    _geom_torsion_atom_site_label_3
    _geom_torsion_atom_site_label_4
    _geom_torsion_site_symmetry_1
    _geom_torsion_site_symmetry_2
    _geom_torsion_site_symmetry_3
    _geom_torsion_site_symmetry_4
    _geom_torsion
    _geom_torsion_publ_flag
    C1 N1 N2 N3 . . . . -177.91(10) ?
    N1 N2 N3 C9 . . . . -179.23(9) ?
    C2 O1 C7 C8 . . . . -179.64(12) ?
    C7 O1 C2 C3 . . . . -5.71(19) ?
    C7 O1 C2 C1 . . . . 175.15(11) ?
    N2 N1 C1 C6 . . . . 1.14(18) ?
    N2 N1 C1 C2 . . . . -179.72(10) ?
    O1 C2 C1 C6 . . . . 178.70(11) ?
    C3 C2 C1 C6 . . . . -0.50(18) ?
    O1 C2 C1 N1 . . . . -0.47(16) ?
    C3 C2 C1 N1 . . . . -179.67(11) ?
    N2 N3 C9 C14 . . . . -2.50(17) ?
    N2 N3 C9 C10 . . . . 177.40(11) ?
    C10 C9 C14 C13 . . . . -0.07(17) ?
    N3 C9 C14 C13 . . . . 179.82(10) ?
    C9 C14 C13 C12 . . . . 0.20(18) ?
    C9 C14 C13 N4 . . . . -178.82(10) ?
    O2 N4 C13 C14 . . . . -2.37(18) ?
    O3 N4 C13 C14 . . . . 177.30(12) ?
    O2 N4 C13 C12 . . . . 178.57(13) ?
    O3 N4 C13 C12 . . . . -1.77(18) ?
    C14 C13 C12 C11 . . . . -0.2(2) ?
    N4 C13 C12 C11 . . . . 178.81(12) ?
    C13 C12 C11 C10 . . . . 0.1(2) ?
    C12 C11 C10 C9 . . . . 0.1(2) ?
    C14 C9 C10 C11 . . . . -0.06(19) ?
    N3 C9 C10 C11 . . . . -179.95(11) ?
    N1 C1 C6 C5 . . . . 179.66(12) ?
    C2 C1 C6 C5 . . . . 0.54(19) ?
    C1 C6 C5 C4 . . . . -0.2(2) ?
    C6 C5 C4 C3 . . . . -0.2(2) ?
    O1 C2 C3 C4 . . . . -179.01(12) ?
    C1 C2 C3 C4 . . . . 0.1(2) ?
    C5 C4 C3 C2 . . . . 0.3(2) ?
loop_
    _geom_hbond_atom_site_label_D
    _geom_hbond_atom_site_label_H
    _geom_hbond_atom_site_label_A
    _geom_hbond_site_symmetry_A
    _geom_hbond_distance_DH
    _geom_hbond_distance_HA
    _geom_hbond_distance_DA
    _geom_hbond_angle_DHA
    N1 H1 O1 . 0.86 2.26 2.6130(12) 104.9
    C7 H2A O3 1_556 0.97 2.55 3.4595(18) 157
    C10 H10 N3 2_666 0.93 2.65 3.543(3) 161
data_global
_journal_date_recd_electronic     2011-11-04
_journal_date_accepted     2011-11-16
_journal_name_full     'Acta Crystallographica, Section E'
_journal_year     2011
_journal_volume     67
_journal_issue     12
_journal_page_first     eo3485
_journal_page_last     eo3485
_journal_paper_category     QO
_journal_paper_doi     10.1107/S1600536811048781
_journal_coeditor_code     QM2042
_publ_contact_author_name     'Mohammad Reza Melardi'
_publ_contact_author_address
;
Department of Chemistry, Islamic Azad University, Karaj Branch, Karaj, Iran
;
_publ_contact_author_email     m.melardi@kiau.ac.ir
_publ_contact_author_fax     ?
_publ_contact_author_phone     ?
_publ_section_title
;
3-(2-Ethoxyphenyl)-1-(3-nitrophenyl)triaz-1-ene
;
loop_
    _publ_author_name
    _publ_author_address
    'Melardi, Mohammad Reza'
;
Department of Chemistry, Islamic Azad University, Karaj Branch, Karaj, Iran
;
    'Ghannadan, Atefeh'
;
Department of Chemistry, Islamic Azad University, Karaj Branch, Karaj, Iran
;
    'Peyman, Mitra'
;
Department of Chemistry, Islamic Azad University, Karaj Branch, Karaj, Iran
;
    'Bruno, Giuseppe'
;
Dipartimento di Chimica Inorganica, Universita di Messina, Messina, Italy
;
    'Amiri Rudbari, Hadi'
;
Dipartimento di Chimica Inorganica, Universita di Messina, Messina, Italy
;
_publ_section_abstract
;
The title compound, C~14~H~14~N~4~O~3~, exhibits a <i>trans</i> geometry about
the N\\db N double bond in the triazene unit. The molecule is approximately
planar (r.m.s. deviation = 0.044 \%A for all non-H atoms). An intramolecular
N---H...O hydrogen bond occurs. In the crystal, intermolecular C---H...N
hydrogen bonds lead to the formation of dimers which are, in turn, connected
to each other by C---H...O hydrogen bonds, forming infinite chains of
<i>R</i>~2~^2^(8) graph-set motif.
;
_publ_section_comment
;
Aryl triazenes have been studied for over 130 years for their interesting
structural, anticancer, and reactivity properties. The first extensive
investigation of the coordination chemistry of a triazene derivative (1,3
diphenyltriazene) was carried out in 1887 by Meldola (Meldola <i>et
al.</i>,
1888). In the intervening years, numerous transition metal triazenide
compounds have been studied (Leman <i>et al.</i>, 1993). Triazene
compounds
characterized by having a diazoamino group commonly adopt a <i>trans</i>
configuration in the ground state (Chen <i>et al.</i>, 2002). The study
of
transition metal complexes containing 1,3-diaryltriazenide [RN\\db N---NR]-
ligands has increased greatly in the past few years, because of their
potential reactivity in relation to their several coordination modes (Vrieze
<i>et al.</i>, 1987). We have recently reported the synthesis and
characterization of the two molecules 1,3-bis(2-methoxyphenyl)triazene
(Rofouei, <i>et al.</i>, 2006) and 1,3-bis(2-cyanophenyl)triazene
(Melardi,
<i>et al.</i>, 2008).
The title compound, C~14~H~14~N~4~O~3~, is a related triazene compound. It
exhibits a <i>trans</i> stereo chemistry of the N\\db N double bond, and the
C9---N3---N2---N1 and C1---N1---N2---N3 torsion angles are -179.23 (9) and
177.91 (10)\%, respectively which indicates the molecule is planar. The
N1---N2 and N2---N3 bond distances are 1.3295 (13) and 1.2550 (14) \%A,
respectively, which indicates the presence of distinct single and double bonds
between the nitrogen atoms. These values are in good agreement with the
reported data for N---N and N\\db N bond distances (Hematyar, <i>et al.</i>,
2008; Payehghadr, <i>et al.</i> 2007). For example, in
1,3-bis(2-cyanophenyl)triazene, the N---N and N\\db N bond distances are 1.335
(5) and 1.289 (5) \%A (Melardi, <i>et al.</i>, 2008). Individual
molecules are
mostly planar with an r.m.s. deviation from planarity of 0.044 \%A for all
non-hydrogen atoms. Every molecule in the molecular structure (Fig. 1) is
connected to other unit by two distinct C---H...N hydrogen bonds to form
dimers. The resultant dimers are then connected to each other by C---H...O
hydrogen bonds to form infinite chains with <i>R</i>^2^~2~(8) graph-set motifs
(Grell <i>et al.</i>, 2002)) (Fig. 2). Unit cell diagram of the title
compound
is illustrated in Fig. 3.
;
_publ_section_acknowledgements
;
No acknowledgements is needed.
;
_publ_section_references
;
Bruker (2005). <i>SAINT-Plus</i> and <i>APEX2</i>. Bruker AXS Inc., Madison,
Wisconsin, USA.
Chen, N., Barra, M., Lee, I. & Chahal, N. (2002). <i>J. Org. Chem.</i>
<b>67</b>, 2271--2277.
Grell, J. J., Bernstein, J. & Tinhofer, G. (2002). <i>Crystallogr. Rev.</i>
<b>8</b>, 1--56.
Hematyar, M. & Rofouei, M. K. (2008). <i>Anal. Sci.</i> <b>24</b>, x117--x118.
Leman, J. T., Wilking, J. B., Cooling, A. J. & Barron, A. R. (1993). <i>Inorg.
Chem.</i> <b>32</b>, 4324--4336.
Melardi, M. R., Khalili, H. R., Barkhi, M. & Rofouei, M. K. (2008). <i>Anal.
Sci.</i> <b>24</b>, x281--x282.
Meldola, R. & Streatfield, F. W. (1888). <i>J. Chem. Soc.</i> <b>61</b>,
102--118.
Payehghadr, M., Rofouei, M. K., Morsali, A. & Shamsipur, M. (2007). <i>Inorg.
Chim. Acta</i>, <b>360</b>, 1792--1798.
Rofouei, M. K., Shamsipur, M. & Payehghadr, M. (2006). <i>Anal. Sci.</i>
<b>22</b>, x79--x80.
Sheldrick, G. M. (2004). <i>SADABS</i>. University of G\"ottingen, Germany.
Sheldrick, G. M. (2008). <i>Acta Cryst.</i> A<b>64</b>, 112--122.
Vrieze, K. & Van Koten, G. (1987). In <i>Comprehensive Coordination
Chemistry</i>. Oxford: Pergamon Press.
;
_publ_section_related_literature
;
For aryl triazenes, their structural properties and metal complexes see:
Meldola & Streatfield (1888); Leman <i>et al.</i> (1993); Chen <i>et al.</i>
(2002); Vrieze & Van Koten (1987). For a similar structure with cyano instead
of ethoxy groups, see: Melardi <i>et al.</i> (2008). For the synthesis and
characterization of a similar structure with methoxy instead of ethoxy groups,
see: Rofouei <i>et al.</i> (2006). For the synthesis and crystal structures of
mercury(II) and silver(I) complexes with 1,3-bis(2-methoxyphenyl)triazene,
see: Hematyar & Rofouei (2008) and Payehghadr <i>et al.</i> (2007),
respectively. For hydrogen-bond patterns and related graph sets, see: Grell
<i>et al.</i> (2002).
;
_publ_section_exptl_prep
;
The compound was prepared by the following method: A 100 ml flask was charged
with 10 g of ice and 15 ml of water and then cooled to 273 k in an ice-bath.
To this was added 2 mmol (0.344 g) of 3-nitroaniline and 2 mmol of
hydrochloric acid (36.5%) and 2 ml of water. To thissolution was then added a
solution containing NaNO~2~ (2 mmol, 0.16 g) in 2 ml of water during a 15 min
period. After mixing for 15 min, the obtained solution was added to a solution
of 2 mmol (0.261 ml) of <i>o</i>-phenetidin and 2 ml of methanol and 2 ml of
water.
After that a solution containing 36 mmol (2.95 g) of sodium acetate in 10 ml of
water was added. After mixing for 24 h the orange product was filtered off and
dissolved in DMSO. Recrystallization from DMSO afforded the product as an
orange crystalline material. ^1^H NMR (300MHZ, DMSO): 1.37(6<i>H</i>, CH~3~),
4.12(4<i>H</i>, CH~2~), 6.98--8.07 (8<i>H</i>, aromatic), 12.93(1<i>H</i>,
NH). IR (KBr): 3326, 1484, 1468, 1253, 1046, 816 cm^-1^
;
_publ_section_exptl_refinement
;
;
