# Supplementary material for: 3-(2-Eth­oxy­phen­yl)-1-(3-nitro­phen­yl)triaz-1-ene
Source: Acta Crystallogr Sect E Struct Rep Online. 2011 Nov 30;67(Pt 12):o3485. doi: 10.1107/S1600536811048781 (PMC3239109; doi:10.1107/S1600536811048781)
Supplement: Supplementary file 2 [file e-67-o3485-Isup2.hkl]

#
# h,k,l, Fc-squared, Fo-squared, sigma(Fo-squared) and status flag
#
data_I
_shelx_title ' ROFU1102A_0m in P-1'
_shelx_refln_list_code          4
_shelx_F_calc_maximum      104.44
_exptl_crystal_F_000       300.00
_reflns_d_resolution_high  0.7698
 
loop_
 _symmetry_equiv_pos_as_xyz
 'x, y, z'
 '-x, -y, -z'
 
_cell_length_a     6.7754
_cell_length_b     7.5482
_cell_length_c    14.0467
_cell_angle_alpha  99.057
_cell_angle_beta  102.479
_cell_angle_gamma  90.192
 
_shelx_F_squared_multiplier     1.000
 
loop_
 _refln_index_h
 _refln_index_k
 _refln_index_l
 _refln_F_squared_calc
 _refln_F_squared_meas
 _refln_F_squared_sigma
 _refln_observed_status
   2   0   0       61.71       59.85      0.39 o
   3   0   0       95.71       91.50      0.58 o
   4   0   0       99.01      102.94      0.73 o
   5   0   0       36.35       35.91      0.34 o
   6   0   0      239.92      243.93      1.88 o
   7   0   0       94.83       90.68      0.79 o
   8   0   0        0.41        0.39      0.12 o
  -8   1   0        1.05        0.37      0.10 o
  -7   1   0        1.47        1.09      0.10 o
  -6   1   0        0.07        0.38      0.11 o
  -5   1   0       13.47       12.72      0.18 o
  -4   1   0       42.05       41.80      0.37 o
  -3   1   0      159.35      169.26      6.30 o
  -2   1   0      145.91      134.41      2.56 o
  -1   1   0      708.99      681.05      9.23 o
   0   1   0      105.08       87.24      1.74 o
   1   1   0      256.57      234.40      1.26 o
   2   1   0       66.70       69.17      0.42 o
   3   1   0      100.84      100.19      0.65 o
   4   1   0       71.95       70.75      0.53 o
   5   1   0        0.01        0.05      0.07 o
   6   1   0       81.02       81.50      0.74 o
   7   1   0        9.46       10.54      0.25 o
   8   1   0        1.95        1.77      0.18 o
  -8   2   0        4.52        4.30      0.20 o
  -7   2   0        0.23        0.06      0.08 o
  -6   2   0      426.68      438.82      3.84 o
  -5   2   0      781.94      780.77     14.37 o
  -4   2   0        0.42        1.04      0.23 o
  -3   2   0       17.63       20.92      0.62 o
  -2   2   0      183.08      175.15      2.48 o
  -1   2   0      515.87      485.74      2.74 o
   0   2   0     2546.38     2484.19     12.42 o
   1   2   0    10908.74    10800.72    168.05 o
   2   2   0        1.07        2.07      0.05 o
   3   2   0      111.62      105.25      0.67 o
   4   2   0        1.00        1.92      0.10 o
   5   2   0        3.68        3.35      0.12 o
   6   2   0       52.25       56.50      0.58 o
   7   2   0        2.58        2.04      0.20 o
   8   2   0        5.65        4.24      0.28 o
  -8   3   0        0.01       -0.11      0.11 o
  -7   3   0        5.83        5.68      0.54 o
  -6   3   0       15.90       16.09      0.61 o
  -5   3   0       56.34       56.30      1.22 o
  -4   3   0        0.29        0.33      0.26 o
  -3   3   0      308.63      316.70      5.04 o
  -2   3   0      153.70      157.91      1.15 o
  -1   3   0      234.81      215.56      1.24 o
   0   3   0      128.82      129.65      0.72 o
   1   3   0       19.10       20.00      0.18 o
   2   3   0       30.35       27.06      0.27 o
   3   3   0      170.58      167.79      1.05 o
   4   3   0       10.11        9.73      0.17 o
   5   3   0        0.39        0.20      0.09 o
   6   3   0       10.80       12.05      0.32 o
   7   3   0       13.29       14.06      0.41 o
   8   3   0        1.54        1.11      0.24 o
  -7   4   0        7.08        6.73      0.57 o
  -6   4   0        4.32        4.85      0.46 o
  -5   4   0      230.09      240.48      4.02 o
  -4   4   0      565.77      565.64      8.86 o
  -3   4   0       60.62       62.01      0.73 o
  -2   4   0        7.46        4.67      0.09 o
  -1   4   0       67.05       62.16      0.41 o
   0   4   0       11.06        6.57      0.16 o
   1   4   0      729.33      741.83      4.14 o
   2   4   0      167.23      170.15      1.17 o
   3   4   0        0.84        0.25      0.06 o
   4   4   0        0.02       -0.15      0.08 o
   5   4   0       41.57       43.06      0.54 o
   6   4   0        2.37        2.25      0.21 o
   7   4   0       26.59       27.63      0.82 o
  -7   5   0        3.77        3.27      0.76 o
  -6   5   0       16.63       19.02      0.85 o
  -5   5   0        3.31        2.88      0.45 o
  -4   5   0       30.09       27.70      1.05 o
  -3   5   0      180.59      175.85      1.19 o
  -2   5   0       38.12       39.21      0.32 o
  -1   5   0       11.54       10.29      0.16 o
   0   5   0        2.78        1.82      0.08 o
   1   5   0        5.29        5.83      0.19 o
   2   5   0        0.09        0.07      0.06 o
   3   5   0       51.21       48.14      0.91 o
   4   5   0       22.75       23.36      0.42 o
   5   5   0        6.69        5.92      0.30 o
   6   5   0        0.01       -0.46      0.23 o
   7   5   0        1.47        2.20      0.46 o
  -6   6   0       10.64       11.44      0.77 o
  -5   6   0        6.28        5.39      0.16 o
  -4   6   0       10.38       11.51      0.31 o
  -3   6   0       58.25       60.01      0.51 o
  -2   6   0       43.93       43.64      0.39 o
  -1   6   0       14.53       15.86      0.21 o
   0   6   0       11.89       12.01      0.20 o
   1   6   0       93.83       94.31      0.83 o
   2   6   0      185.54      174.97      1.63 o
   3   6   0       10.10        9.04      0.43 o
   4   6   0        1.88        1.80      0.26 o
   5   6   0        0.40        0.25      0.28 o
   6   6   0        2.09        1.74      0.46 o
  -6   7   0        1.70        1.86      0.35 o
  -5   7   0        3.39        3.63      0.13 o
  -4   7   0       19.73       19.61      0.29 o
  -3   7   0       92.35       94.56      0.77 o
  -2   7   0       16.73       17.06      0.25 o
  -1   7   0        0.11       -0.11      0.10 o
   0   7   0        1.57        1.75      0.13 o
   1   7   0        0.01       -0.15      0.12 o
   2   7   0        0.21        0.13      0.30 o
   3   7   0        5.50        5.93      0.34 o
   4   7   0        4.99        4.70      0.34 o
   5   7   0        1.99        1.94      0.53 o
  -5   8   0        0.28        0.36      0.11 o
  -4   8   0       14.34       13.76      0.26 o
  -3   8   0        8.59        9.63      0.39 o
  -2   8   0        3.09        3.14      0.16 o
  -1   8   0       10.89       10.18      0.32 o
   0   8   0        4.87        3.95      0.22 o
   1   8   0        8.22        7.46      0.32 o
   2   8   0        1.28        1.00      0.29 o
   3   8   0        8.81        7.17      0.41 o
   4   8   0        0.03        0.38      0.33 o
  -3   9   0        4.76        5.09      0.24 o
  -2   9   0       12.09       13.73      0.50 o
  -1   9   0        3.52        3.75      0.37 o
   0   9   0        0.00        0.08      0.26 o
   1   9   0        0.18       -0.73      0.37 o
   2   9   0        0.08        0.10      0.35 o
  -3  -9   1        0.50        0.79      0.33 o
  -2  -9   1        0.14       -0.14      0.47 o
  -1  -9   1        0.00       -0.29      0.27 o
   0  -9   1        0.05        0.32      0.26 o
   1  -9   1        2.65        2.91      0.25 o
   2  -9   1       10.46       12.00      0.52 o
   3  -9   1        2.36        2.34      0.22 o
  -4  -8   1        9.65        9.97      0.80 o
  -3  -8   1        4.29        4.97      0.43 o
  -2  -8   1       47.44       44.90      0.93 o
  -1  -8   1        0.02       -0.31      0.17 o
   0  -8   1        6.20        4.75      0.23 o
   1  -8   1        6.73        7.42      0.31 o
   2  -8   1       18.62       19.69      0.34 o
   3  -8   1      103.63      108.97      1.00 o
   4  -8   1        0.01        0.29      0.11 o
   5  -8   1        3.11        3.23      0.16 o
  -5  -7   1        3.96        4.13      0.39 o
  -4  -7   1        4.29        3.98      0.32 o
  -3  -7   1        0.33        0.96      0.26 o
  -2  -7   1        1.50        1.44      0.33 o
  -1  -7   1        2.25        2.11      0.16 o
   0  -7   1        2.42        2.67      0.14 o
   1  -7   1        6.55        7.23      0.19 o
   2  -7   1       24.73       24.23      0.29 o
   3  -7   1        0.11       -0.13      0.10 o
   4  -7   1        5.60        6.80      0.19 o
   5  -7   1        4.74        4.75      0.16 o
   6  -7   1        1.66        1.66      0.13 o
  -6  -6   1        3.02        2.30      0.34 o
  -5  -6   1        3.36        2.15      0.31 o
  -4  -6   1        0.22        0.24      0.22 o
  -3  -6   1      178.09      173.31      3.90 o
  -2  -6   1       65.81       70.15      0.85 o
  -1  -6   1        1.27        0.93      0.10 o
   0  -6   1       48.12       48.04      0.40 o
   1  -6   1        2.41        1.93      0.09 o
   2  -6   1        3.19        4.14      0.11 o
   3  -6   1      161.91      164.72      1.15 o
   4  -6   1      447.48      466.90      3.19 o
   5  -6   1       11.44       11.45      0.24 o
   6  -6   1        2.18        2.07      0.65 o
  -7  -5   1        5.43        5.18      0.54 o
  -6  -5   1        0.47        0.39      0.24 o
  -5  -5   1        0.33       -0.19      0.20 o
  -4  -5   1       12.92       11.73      0.33 o
  -3  -5   1        8.00        6.83      0.21 o
  -2  -5   1        3.09        3.91      0.12 o
  -1  -5   1       14.31       14.12      0.20 o
   0  -5   1       39.62       37.84      0.32 o
   1  -5   1       14.67       15.01      0.18 o
   2  -5   1       25.28       24.83      0.23 o
   3  -5   1        1.06        0.27      0.10 o
   4  -5   1        5.20        5.04      0.49 o
   5  -5   1        4.00        3.75      0.50 o
   6  -5   1        1.66        1.76      0.39 o
   7  -5   1        0.08       -0.44      0.54 o
  -7  -4   1        1.28        1.53      0.39 o
  -6  -4   1        5.81        5.52      0.24 o
  -5  -4   1        5.34        5.50      0.19 o
  -4  -4   1        1.88        1.82      0.10 o
  -3  -4   1        0.01        0.18      0.06 o
  -2  -4   1     3250.75     3293.16     32.02 o
  -1  -4   1     3808.27     3864.43     20.70 o
   0  -4   1        0.10        0.16      0.06 o
   1  -4   1       12.52       14.57      0.15 o
   2  -4   1      144.04      138.09      0.85 o
   3  -4   1        0.20        0.20      0.06 o
   4  -4   1      107.95      108.12      1.94 o
   5  -4   1      579.22      585.54      9.26 o
   6  -4   1        0.31        0.09      0.22 o
   7  -4   1        1.83        1.74      0.65 o
  -8  -3   1        0.01        0.34      0.21 o
  -7  -3   1        3.06        2.98      0.23 o
  -6  -3   1        0.27        0.54      0.14 o
  -5  -3   1        7.06        7.07      0.19 o
  -4  -3   1       10.29        9.32      0.16 o
  -3  -3   1       53.73       55.61      0.41 o
  -2  -3   1      214.63      210.90      1.34 o
  -1  -3   1       11.37       11.08      0.14 o
   0  -3   1      105.10      101.33      0.58 o
   1  -3   1       80.11       74.79      0.44 o
   2  -3   1       41.40       40.72      0.35 o
   3  -3   1       87.97       86.05      1.53 o
   4  -3   1       25.66       23.48      0.89 o
   5  -3   1       83.76       79.41      1.55 o
   6  -3   1        0.01       -0.01      0.25 o
   7  -3   1        5.86        6.33      0.27 o
   8  -3   1        4.89        6.07      0.22 o
  -8  -2   1       20.35       20.78      0.54 o
  -7  -2   1      230.70      244.32      2.42 o
  -6  -2   1        6.68        6.19      0.19 o
  -5  -2   1        1.16        1.34      0.10 o
  -4  -2   1       17.02       16.36      0.25 o
  -3  -2   1      115.52      112.92      0.72 o
  -2  -2   1      225.00      212.00      1.17 o
   0  -2   1     5919.47     5974.01     41.59 o
   1  -2   1     1187.64     1160.98      6.55 o
   2  -2   1       90.38       83.12      1.25 o
   3  -2   1       95.91       87.29      1.80 o
   4  -2   1      128.62      122.06      2.53 o
   5  -2   1        0.71        0.97      0.12 o
   6  -2   1       97.66       95.48      0.86 o
   7  -2   1        1.81        1.90      0.09 o
   8  -2   1        4.79        4.25      0.16 o
  -8  -1   1        4.01        4.03      0.22 o
  -7  -1   1        5.41        7.10      0.36 o
  -6  -1   1       30.36       33.70      0.40 o
  -5  -1   1        0.47        0.74      0.11 o
  -4  -1   1      188.63      190.68      1.30 o
  -3  -1   1      209.01      199.53      1.19 o
  -2  -1   1      868.55      826.86      4.46 o
  -1  -1   1      210.19      208.14      1.12 o
   0  -1   1      123.72      103.46      1.89 o
   1  -1   1      398.28      400.84      3.21 o
   2  -1   1      714.90      729.99      7.56 o
   3  -1   1       89.76      102.52      0.90 o
   4  -1   1        1.41        1.35      0.04 o
   5  -1   1      216.10      208.14      1.61 o
   6  -1   1       61.05       61.30      0.52 o
   7  -1   1        5.60        5.92      0.16 o
   8  -1   1       19.85       25.35      0.47 o
  -8   0   1        3.73        3.95      0.16 o
  -7   0   1       50.93       52.66      0.55 o
  -6   0   1      548.59      567.51      4.22 o
  -5   0   1       55.82       54.82      0.44 o
  -4   0   1       52.97       47.58      0.36 o
  -3   0   1        3.27        2.15      0.05 o
  -2   0   1     1137.63     1085.47      6.61 o
  -1   0   1      477.34      463.45      6.62 o
   1   0   1      645.28      609.74      6.78 o
   2   0   1      652.74      649.67      3.71 o
   3   0   1      343.76      391.29      2.42 o
   4   0   1       81.65       95.86      0.63 o
   5   0   1       85.70       87.08      0.65 o
   6   0   1       84.39       87.67      0.76 o
   7   0   1       10.34       10.29      0.23 o
   8   0   1        0.34        0.53      0.12 o
  -8   1   1        9.21        9.55      0.23 o
  -7   1   1       15.01       15.85      0.23 o
  -6   1   1        5.83        5.59      0.16 o
  -5   1   1       57.24       56.90      0.44 o
  -4   1   1      570.76      573.83      4.50 o
  -3   1   1      149.67      144.28      2.73 o
  -2   1   1      253.17      237.35      5.78 o
  -1   1   1       76.28       72.03      0.69 o
   0   1   1        1.35        0.42      0.03 o
   1   1   1      319.03      326.01      1.74 o
   2   1   1     1448.13     1456.52      7.96 o
   3   1   1       68.84       65.24      0.45 o
   4   1   1        6.74        6.84      0.14 o
   5   1   1        2.70        3.00      0.10 o
   6   1   1        1.39        1.49      0.11 o
   7   1   1        2.26        1.82      0.20 o
   8   1   1        5.44        6.32      0.26 o
  -8   2   1        0.24       -0.19      0.09 o
  -7   2   1        9.10       10.23      0.18 o
  -6   2   1        0.04       -0.03      0.26 o
  -5   2   1      375.65      371.48      7.04 o
  -4   2   1        4.81        5.88      0.87 o
  -3   2   1       62.74       59.74      1.58 o
  -2   2   1      253.29      253.37      2.96 o
  -1   2   1       54.47       47.82      0.35 o
   1   2   1      306.66      295.19      1.70 o
   2   2   1      243.73      262.54      1.44 o
   3   2   1        6.85        6.82      0.17 o
   4   2   1      191.33      200.14      1.43 o
   5   2   1        3.15        2.97      0.11 o
   6   2   1       24.94       25.45      0.38 o
   7   2   1       11.51       10.87      0.36 o
   8   2   1        5.02        4.60      0.27 o
  -8   3   1        2.09        2.84      0.19 o
  -7   3   1       17.44       19.18      1.20 o
  -6   3   1        0.37        0.31      0.22 o
  -5   3   1      266.08      268.03      4.38 o
  -4   3   1      605.58      613.09      9.57 o
  -3   3   1       12.21       12.11      0.42 o
  -2   3   1       33.96       37.36      0.29 o
  -1   3   1       17.77       21.92      0.17 o
   0   3   1        1.11        1.03      0.05 o
   1   3   1       71.30       66.07      0.41 o
   2   3   1      415.27      412.11      2.38 o
   3   3   1       42.77       46.82      0.36 o
   4   3   1        7.90        7.95      0.17 o
   5   3   1        0.36        0.46      0.11 o
   6   3   1       19.75       22.15      0.44 o
   7   3   1        5.13        4.79      0.27 o
  -7   4   1        1.98        1.53      0.39 o
  -6   4   1        0.47        0.65      0.31 o
  -5   4   1       66.59       69.08      1.72 o
  -4   4   1       30.78       32.00      0.81 o
  -3   4   1        7.94        9.44      0.12 o
  -2   4   1        0.73        0.75      0.09 o
  -1   4   1      290.04      298.39      1.79 o
   0   4   1       87.78       87.38      0.62 o
   1   4   1      300.07      309.45      1.75 o
   2   4   1        4.88        5.33      0.21 o
   3   4   1       11.45       12.08      0.19 o
   4   4   1       57.48       58.28      0.60 o
   5   4   1        0.46        0.56      0.14 o
   6   4   1        0.05       -0.08      0.18 o
   7   4   1        0.01        0.39      0.29 o
  -7   5   1        0.13        0.22      0.39 o
  -6   5   1        3.17        3.11      0.46 o
  -5   5   1       24.68       22.72      1.09 o
  -4   5   1      260.84      262.01      2.42 o
  -3   5   1       45.30       47.88      0.39 o
  -2   5   1       14.77       16.55      0.17 o
  -1   5   1       46.08       49.58      0.38 o
   0   5   1        0.00        0.01      0.06 o
   1   5   1        0.05        0.04      0.06 o
   2   5   1       32.73       34.04      0.35 o
   3   5   1        7.57        7.69      0.27 o
   4   5   1        1.22        1.22      0.17 o
   5   5   1        0.19        0.10      0.38 o
   6   5   1        0.37        0.25      0.31 o
   7   5   1        2.82        2.98      0.46 o
  -6   6   1        1.83        2.19      0.46 o
  -5   6   1        2.74        2.24      0.11 o
  -4   6   1       68.81       67.98      0.87 o
  -3   6   1        6.23        7.62      0.17 o
  -2   6   1       22.77       23.19      0.26 o
  -1   6   1       33.69       35.10      0.34 o
   0   6   1       46.87       45.11      0.42 o
   1   6   1       24.56       24.34      0.31 o
   2   6   1        0.72        0.59      0.26 o
   3   6   1        1.27        1.02      0.22 o
   4   6   1        2.55        2.15      0.33 o
   5   6   1       49.95       51.58      2.27 o
   6   6   1        4.02        3.67      0.60 o
  -6   7   1        2.55        2.37      0.16 o
  -5   7   1        0.42        0.32      0.08 o
  -4   7   1        0.08        0.01      0.09 o
  -3   7   1       11.20       13.49      0.28 o
  -2   7   1       15.65       15.06      0.27 o
  -1   7   1        0.01        0.13      0.10 o
   0   7   1        0.11        0.13      0.11 o
   1   7   1        0.02       -0.16      0.12 o
   2   7   1        1.58        0.79      0.24 o
   3   7   1        0.17        0.04      0.24 o
   4   7   1        0.59        0.29      0.38 o
   5   7   1        0.41        0.31      0.31 o
  -5   8   1        2.12        2.06      0.13 o
  -4   8   1        0.00        0.10      0.11 o
  -3   8   1        3.60        3.01      0.21 o
  -2   8   1        1.02        0.93      0.17 o
  -1   8   1       34.61       34.23      0.50 o
   0   8   1       37.39       37.75      0.61 o
   1   8   1        0.67        0.41      0.24 o
   2   8   1        3.70        2.63      0.32 o
   3   8   1        0.22       -0.24      0.28 o
   4   8   1        2.01        1.87      0.35 o
  -3   9   1        6.09        5.80      0.24 o
  -2   9   1        1.81        1.49      0.19 o
  -1   9   1        4.27        3.60      0.28 o
   0   9   1        0.22       -0.09      0.42 o
   1   9   1        0.02       -0.43      0.34 o
   2   9   1        0.00       -0.29      0.33 o
  -3  -9   2        0.05        0.93      0.34 o
  -2  -9   2        0.65        1.28      0.34 o
  -1  -9   2        0.13        0.00      0.26 o
   0  -9   2        0.32        0.42      0.22 o
   1  -9   2        3.33        3.36      0.23 o
   2  -9   2        0.78        0.81      0.21 o
   3  -9   2        0.84        1.66      0.24 o
  -4  -8   2       30.47       32.04      1.46 o
  -3  -8   2      134.84      136.40      3.12 o
  -2  -8   2        3.34        3.57      0.32 o
  -1  -8   2        1.69        1.73      0.20 o
   0  -8   2        0.01       -0.33      0.16 o
   1  -8   2        4.00        3.63      0.22 o
   2  -8   2        2.01        2.41      0.16 o
   3  -8   2      149.71      156.28      1.54 o
   4  -8   2       32.37       31.84      0.42 o
   5  -8   2        0.12        0.11      0.11 o
  -5  -7   2        1.74        1.74      0.34 o
  -4  -7   2        6.29        7.03      0.36 o
  -3  -7   2        7.63        7.49      0.36 o
  -2  -7   2        1.10        1.28      0.20 o
  -1  -7   2        7.98        8.97      0.30 o
   0  -7   2        2.81        3.45      0.17 o
   1  -7   2        0.66        0.63      0.10 o
   2  -7   2        0.22       -0.18      0.09 o
   3  -7   2       13.22       13.46      0.31 o
   4  -7   2        0.50        0.63      0.11 o
   5  -7   2        2.29        2.43      0.13 o
   6  -7   2        0.89        1.21      0.12 o
  -6  -6   2        2.63        2.25      0.37 o
  -5  -6   2        2.50        2.37      0.31 o
  -4  -6   2        0.25        0.41      0.23 o
  -3  -6   2      218.43      216.73      2.64 o
  -2  -6   2     1101.99     1089.07      8.70 o
  -1  -6   2        2.85        2.57      0.13 o
   0  -6   2        1.94        1.43      0.09 o
   1  -6   2        9.50        8.32      0.16 o
   2  -6   2        0.46        0.63      0.07 o
   3  -6   2       44.22       42.06      0.47 o
   4  -6   2      134.41      127.32      1.47 o
   5  -6   2       14.70       12.05      0.41 o
   6  -6   2        0.26        0.00      0.54 o
  -7  -5   2        0.55        0.82      0.39 o
  -6  -5   2        0.03        0.17      0.23 o
  -5  -5   2        4.20        3.57      0.26 o
  -4  -5   2       24.89       25.00      0.45 o
  -3  -5   2       67.76       68.68      0.67 o
  -2  -5   2        1.95        2.18      0.09 o
  -1  -5   2       37.59       39.14      0.33 o
   0  -5   2       55.31       56.08      0.44 o
   1  -5   2       22.79       22.67      0.21 o
   2  -5   2       19.72       18.00      0.19 o
   3  -5   2       35.40       33.64      0.29 o
   4  -5   2      134.38      133.14      1.19 o
   5  -5   2        1.49        1.71      0.29 o
   6  -5   2       16.79       18.96      1.31 o
   7  -5   2       10.33       16.56      1.31 o
  -7  -4   2       44.72       48.90      1.07 o
  -6  -4   2        0.02       -0.18      0.15 o
  -5  -4   2        7.97        7.39      0.23 o
  -4  -4   2       17.24       18.28      0.25 o
  -3  -4   2        3.42        2.70      0.09 o
  -2  -4   2      161.44      156.66      1.06 o
  -1  -4   2     1165.52     1183.53      6.24 o
   0  -4   2      138.57      131.80      0.80 o
   1  -4   2        0.02       -0.04      0.04 o
   2  -4   2       66.61       72.73      0.46 o
   3  -4   2       79.54       77.94      0.58 o
   4  -4   2      197.16      200.37      4.97 o
   5  -4   2        6.96        6.15      0.44 o
   6  -4   2        5.38        5.26      0.60 o
   7  -4   2        0.01        0.54      0.54 o
  -8  -3   2        0.67        0.80      0.21 o
  -7  -3   2        1.37        1.95      0.23 o
  -6  -3   2        5.43        5.38      0.26 o
  -5  -3   2       58.50       61.51      0.55 o
  -4  -3   2       50.94       49.35      0.40 o
  -3  -3   2      147.29      131.86      0.83 o
  -2  -3   2        9.02        8.08      0.22 o
  -1  -3   2      125.26      113.55      0.72 o
   0  -3   2      595.12      576.90      3.14 o
   1  -3   2      530.32      529.71      3.00 o
   2  -3   2        5.49        5.53      0.12 o
   3  -3   2        3.52        3.43      0.25 o
   4  -3   2       50.12       47.76      1.03 o
   5  -3   2       33.49       30.32      1.15 o
   6  -3   2        6.20        7.05      0.25 o
   7  -3   2       30.05       33.66      0.66 o
   8  -3   2        1.39        1.63      0.12 o
  -8  -2   2        0.18        0.19      0.19 o
  -7  -2   2       88.57       89.58      1.05 o
  -6  -2   2      127.66      136.87      1.16 o
  -5  -2   2       23.34       25.38      0.31 o
  -4  -2   2       43.06       47.82      0.41 o
  -3  -2   2       63.69       60.14      0.41 o
  -2  -2   2      424.29      455.59      2.44 o
  -1  -2   2     4522.45     4405.97     25.50 o
   0  -2   2     1043.31     1039.72      5.20 o
   1  -2   2       28.80       29.66      0.20 o
   2  -2   2      698.43      752.30      5.97 o
   3  -2   2      476.44      549.21      5.19 o
   4  -2   2        3.82        3.92      0.10 o
   5  -2   2      193.56      194.83      1.64 o
   6  -2   2       11.25       12.69      0.19 o
   7  -2   2        4.46        2.77      0.14 o
   8  -2   2        6.27        7.08      0.22 o
  -8  -1   2        7.32        8.09      0.30 o
  -7  -1   2        7.70        7.27      0.23 o
  -6  -1   2      157.65      162.38      1.31 o
  -5  -1   2      213.57      217.14      1.52 o
  -4  -1   2        0.65        0.15      0.07 o
  -3  -1   2        0.01        0.10      0.04 o
  -2  -1   2       23.06       23.52      0.18 o
  -1  -1   2       71.12       63.69      0.37 o
   0  -1   2      858.64      839.45      4.54 o
   1  -1   2     2060.29     2039.51     11.21 o
   2  -1   2        1.50        2.90      0.06 o
   3  -1   2       41.99       49.02      0.34 o
   4  -1   2        0.98        0.97      0.05 o
   5  -1   2       55.22       50.34      0.43 o
   6  -1   2        4.08        4.59      0.13 o
   7  -1   2        4.97        5.73      0.17 o
   8  -1   2        0.63        0.09      0.10 o
  -8   0   2        6.48        7.43      0.21 o
  -7   0   2       19.85       18.72      0.30 o
  -6   0   2       29.11       23.49      0.33 o
  -5   0   2       33.28       33.59      0.30 o
  -4   0   2       53.13       56.01      0.41 o
  -3   0   2      402.58      408.19      2.50 o
  -2   0   2       77.00       71.79      0.43 o
  -1   0   2     4227.23     4097.32     63.30 o
   0   0   2     1500.60     1425.05     14.56 o
   1   0   2     2445.75     2471.50     12.13 o
   2   0   2       31.68       33.40      0.21 o
   3   0   2        2.62        2.09      0.07 o
   4   0   2        0.16        1.04      0.06 o
   5   0   2        1.78        2.06      0.09 o
   6   0   2        1.37        1.41      0.11 o
   7   0   2       23.21       24.30      0.33 o
   8   0   2        1.70        2.17      0.16 o
  -8   1   2        2.31        2.72      0.20 o
  -7   1   2        1.05        0.89      0.08 o
  -6   1   2      277.65      281.40      2.15 o
  -5   1   2      573.88      576.67      3.83 o
  -4   1   2       14.35       11.07      0.16 o
  -3   1   2      342.62      359.53      3.04 o
  -2   1   2      149.32      159.72      1.27 o
  -1   1   2       39.48       40.97      0.25 o
   0   1   2       97.03       86.85      0.46 o
   1   1   2     1185.04     1153.62      6.31 o
   2   1   2        1.73        2.00      0.06 o
   3   1   2        3.17        1.80      0.06 o
   4   1   2        3.29        3.72      0.16 o
   5   1   2       20.81       21.71      0.26 o
   6   1   2       40.27       41.94      0.46 o
   7   1   2        6.66        6.21      0.22 o
   8   1   2        0.03       -0.07      0.15 o
  -8   2   2        1.28        1.39      0.11 o
  -7   2   2        0.90        0.84      0.08 o
  -6   2   2       77.17       77.31      0.79 o
  -5   2   2        7.88        6.71      0.65 o
  -4   2   2       17.95       11.67      0.50 o
  -3   2   2      286.22      342.75      6.39 o
  -2   2   2      163.08      168.20      1.15 o
  -1   2   2      204.11      204.26      1.08 o
   0   2   2      499.57      479.85      2.50 o
   1   2   2       98.09       92.56      0.64 o
   2   2   2      150.59      145.05      0.82 o
   3   2   2      668.45      704.54      4.47 o
   4   2   2      300.11      322.16      2.34 o
   5   2   2        0.49        0.40      0.09 o
   6   2   2       17.43       17.01      0.34 o
   7   2   2        4.72        4.40      0.23 o
   8   2   2        1.75        1.91      0.21 o
  -8   3   2        2.30        2.52      0.17 o
  -7   3   2        0.13        0.00      0.08 o
  -6   3   2        0.92        0.89      0.24 o
  -5   3   2      115.73      116.36      2.13 o
  -4   3   2       29.31       27.81      0.69 o
  -3   3   2       13.01       12.65      0.16 o
  -2   3   2       45.79       50.20      0.34 o
  -1   3   2       33.60       32.69      0.22 o
   0   3   2       14.68       16.42      0.15 o
   1   3   2       51.42       49.11      0.33 o
   2   3   2        1.60        1.15      0.06 o
   3   3   2        5.16        4.52      0.11 o
   4   3   2        0.94        1.08      0.10 o
   5   3   2        1.01        0.42      0.11 o
   6   3   2        0.13        0.12      0.15 o
   7   3   2       11.96       12.59      0.44 o
  -7   4   2       14.74       15.40      1.14 o
  -6   4   2        0.07        0.05      0.31 o
  -5   4   2       33.99       34.34      1.34 o
  -4   4   2        0.01        0.07      0.17 o
  -3   4   2       27.32       35.13      0.28 o
  -2   4   2      752.06      814.38      4.68 o
  -1   4   2        3.73        3.65      0.09 o
   0   4   2       69.13       66.69      0.45 o
   1   4   2      162.21      162.57      0.94 o
   2   4   2       14.25       13.16      0.26 o
   3   4   2        0.42        0.20      0.07 o
   4   4   2      230.58      239.17      1.96 o
   5   4   2       60.57       62.68      0.82 o
   6   4   2        3.39        2.82      0.27 o
   7   4   2        1.49        1.31      0.39 o
  -7   5   2        2.96        3.65      0.93 o
  -6   5   2        0.62       -0.11      0.31 o
  -5   5   2       29.15       28.73      0.61 o
  -4   5   2        7.67        7.71      0.15 o
  -3   5   2       45.26       43.56      0.36 o
  -2   5   2       22.14       21.63      0.21 o
  -1   5   2       17.99       17.85      0.21 o
   0   5   2        2.98        2.97      0.09 o
   1   5   2        0.33        0.15      0.06 o
   2   5   2        0.66        0.27      0.07 o
   3   5   2        7.90        7.30      0.32 o
   4   5   2       10.44        9.91      0.46 o
   5   5   2        0.86        0.59      0.29 o
   6   5   2        2.40        1.92      0.33 o
  -6   6   2        8.94        8.89      0.37 o
  -5   6   2        2.36        2.15      0.12 o
  -4   6   2        1.10        1.51      0.09 o
  -3   6   2        0.04        0.05      0.07 o
  -2   6   2       39.22       42.08      0.40 o
  -1   6   2      238.92      246.88      1.66 o
   0   6   2       34.60       33.18      0.34 o
   1   6   2        0.01       -0.11      0.10 o
   2   6   2        0.29        0.42      0.15 o
   3   6   2        3.49        3.43      0.34 o
   4   6   2        1.50        0.73      0.25 o
   5   6   2        9.98       10.16      0.59 o
   6   6   2        7.91        7.14      0.52 o
  -6   7   2        0.17       -0.01      0.09 o
  -5   7   2        0.20       -0.14      0.08 o
  -4   7   2       25.00       25.31      0.38 o
  -3   7   2        0.00       -0.05      0.09 o
  -2   7   2       14.69       14.08      0.25 o
  -1   7   2        3.77        3.88      0.16 o
   0   7   2        0.08        0.09      0.12 o
   1   7   2        0.00       -0.24      0.15 o
   2   7   2        1.18        0.95      0.26 o
   3   7   2        1.67        1.35      0.26 o
   4   7   2        3.90        3.71      0.36 o
   5   7   2        2.09        0.88      0.35 o
  -5   8   2        0.11        0.02      0.12 o
  -4   8   2        2.02        1.90      0.15 o
  -3   8   2        0.01       -0.16      0.12 o
  -2   8   2        0.00       -0.21      0.14 o
  -1   8   2        0.23        0.29      0.14 o
   0   8   2       36.80       36.77      0.64 o
   1   8   2        5.63        5.24      0.37 o
   2   8   2        0.47       -0.08      0.29 o
   3   8   2        1.05        0.38      0.33 o
   4   8   2        0.10       -0.32      0.35 o
  -3   9   2        0.59        0.51      0.21 o
  -2   9   2        0.18        0.07      0.17 o
  -1   9   2        0.59        0.20      0.23 o
   0   9   2        0.01       -0.56      0.47 o
   1   9   2        0.00        0.22      0.54 o
   2   9   2        0.13       -0.35      0.42 o
  -3  -9   3        0.16        1.40      0.49 o
  -2  -9   3        1.92        2.48      0.34 o
  -1  -9   3        1.18        1.22      0.41 o
   0  -9   3        0.00       -0.08      0.20 o
   1  -9   3        0.00        0.13      0.17 o
   2  -9   3        9.57       11.19      0.37 o
   3  -9   3        3.84        4.37      0.40 o
  -5  -8   3        0.18        0.50      0.34 o
  -4  -8   3        1.00        1.81      0.36 o
  -3  -8   3      119.12      115.05      2.57 o
  -2  -8   3       28.82       25.34      0.71 o
  -1  -8   3        1.02        1.14      0.19 o
   0  -8   3        6.48        4.95      0.23 o
   1  -8   3        1.14        0.48      0.16 o
   2  -8   3       50.65       53.59      0.65 o
   3  -8   3        0.00        1.02      0.38 o
   4  -8   3       22.65       21.49      0.48 o
  -6  -7   3        0.67        0.57      0.36 o
  -5  -7   3        2.91        2.96      0.34 o
  -4  -7   3        8.05        7.50      0.42 o
  -3  -7   3        0.73        1.39      0.26 o
  -2  -7   3       11.33       12.00      0.50 o
  -1  -7   3       14.10       14.33      0.32 o
   0  -7   3        5.16        4.50      0.16 o
   1  -7   3        1.88        1.81      0.11 o
   2  -7   3        1.74        1.50      0.11 o
   3  -7   3       25.26       24.22      0.32 o
   4  -7   3        3.56        3.16      0.13 o
   5  -7   3       10.05       11.30      0.29 o
  -6  -6   3        1.42        1.25      0.28 o
  -5  -6   3        1.98        1.39      0.28 o
  -4  -6   3        0.03       -0.16      0.24 o
  -3  -6   3       61.18       59.82      1.18 o
  -2  -6   3       34.02       29.52      0.44 o
  -1  -6   3       20.47       20.86      0.28 o
   0  -6   3        0.22        0.12      0.08 o
   1  -6   3      139.82      138.78      0.96 o
   2  -6   3       21.47       22.16      0.27 o
   3  -6   3       69.77       71.91      0.61 o
   4  -6   3       10.59        7.43      0.38 o
   5  -6   3       24.87       25.33      0.38 o
   6  -6   3        3.27        4.51      0.50 o
  -7  -5   3        4.01        4.10      0.54 o
  -6  -5   3        5.73        6.26      0.47 o
  -5  -5   3        1.01        0.76      0.21 o
  -4  -5   3        3.21        1.81      0.16 o
  -3  -5   3        2.52        2.02      0.11 o
  -2  -5   3       38.57       38.31      0.34 o
  -1  -5   3      116.95      107.14      0.71 o
   0  -5   3       63.89       63.67      0.47 o
   1  -5   3        0.87        0.73      0.07 o
   2  -5   3        2.49        3.08      0.10 o
   3  -5   3        5.08        4.14      0.11 o
   4  -5   3        2.78        2.42      0.18 o
   5  -5   3        0.54        0.65      0.13 o
   6  -5   3       12.22       11.61      0.54 o
   7  -5   3        0.00       -0.11      0.54 o
  -7  -4   3       42.27       45.78      0.88 o
  -6  -4   3        2.00        1.58      0.17 o
  -5  -4   3        5.04        4.45      0.18 o
  -4  -4   3       22.53       21.89      0.26 o
  -3  -4   3       19.20       23.95      0.24 o
  -2  -4   3      978.01     1009.66     10.20 o
  -1  -4   3       70.84       63.09      0.84 o
   0  -4   3       81.06       89.05      0.56 o
   1  -4   3        0.21        0.31      0.07 o
   2  -4   3      180.90      197.17      1.24 o
   3  -4   3       19.67       16.84      0.21 o
   4  -4   3       17.97       15.77      0.45 o
   5  -4   3        5.13        5.49      0.31 o
   6  -4   3       19.85       17.52      0.58 o
   7  -4   3       27.07       31.06      0.55 o
  -8  -3   3        3.86        3.45      0.29 o
  -7  -3   3       91.50      100.77      1.17 o
  -6  -3   3       47.48       48.81      0.55 o
  -5  -3   3        9.65        9.14      0.20 o
  -4  -3   3       30.91       33.62      0.32 o
  -3  -3   3       28.82       27.63      0.26 o
  -2  -3   3        0.77        0.01      0.04 o
  -1  -3   3      211.21      202.45      1.06 o
   0  -3   3      291.83      294.03      1.63 o
   1  -3   3       60.32       57.23      0.38 o
   2  -3   3       10.41       12.86      0.12 o
   3  -3   3        0.56        0.60      0.04 o
   4  -3   3       97.60       88.85      0.81 o
   5  -3   3       43.45       42.92      0.44 o
   6  -3   3        0.71        0.68      0.09 o
   7  -3   3        0.11        0.51      0.08 o
  -8  -2   3        3.58        2.36      0.21 o
  -7  -2   3       10.02        7.84      0.30 o
  -6  -2   3        8.37        8.24      0.24 o
  -5  -2   3       33.09       33.82      0.35 o
  -4  -2   3        0.09        0.05      0.06 o
  -3  -2   3      261.28      264.36      1.54 o
  -2  -2   3       13.26       13.52      0.13 o
  -1  -2   3        6.64        6.69      0.30 o
   0  -2   3      832.23      827.64      4.24 o
   1  -2   3      105.89      100.84      0.57 o
   2  -2   3     1636.63     1754.92      9.80 o
   3  -2   3       88.19       92.60      0.62 o
   4  -2   3       18.81       18.49      0.16 o
   5  -2   3       31.92       32.14      0.29 o
   6  -2   3       21.80       19.97      0.24 o
   7  -2   3        0.30        0.31      0.08 o
   8  -2   3       34.52       38.53      0.48 o
  -8  -1   3        0.60        0.48      0.14 o
  -7  -1   3       41.40       42.26      0.48 o
  -6  -1   3      167.61      169.79      1.36 o
  -5  -1   3        1.96        0.82      0.08 o
  -4  -1   3      107.56      111.57      0.81 o
  -3  -1   3       41.83       42.71      0.30 o
  -2  -1   3      215.42      215.32      1.23 o
  -1  -1   3        7.22       10.59      0.10 o
   0  -1   3      467.24      454.63      2.36 o
   1  -1   3       61.02       60.98      0.34 o
   2  -1   3       17.40       24.92      0.18 o
   3  -1   3        7.99        8.18      0.10 o
   4  -1   3        2.11        2.31      0.06 o
   5  -1   3       26.02       26.51      0.27 o
   6  -1   3       31.04       29.89      0.32 o
   7  -1   3        0.29        0.65      0.11 o
   8  -1   3        1.72        1.73      0.14 o
  -8   0   3        0.46        0.35      0.11 o
  -7   0   3        7.74        5.58      0.17 o
  -6   0   3       61.86       57.84      0.54 o
  -5   0   3        6.99        5.32      0.14 o
  -4   0   3      530.53      616.64      3.93 o
  -3   0   3      238.82      256.96      1.66 o
  -2   0   3      488.54      512.68      2.85 o
  -1   0   3     2746.91     2653.62     14.03 o
   0   0   3      311.65      315.74      1.95 o
   1   0   3        7.03        6.32      0.08 o
   2   0   3     1955.17     2052.09     11.15 o
   3   0   3     2341.06     2622.75     16.39 o
   4   0   3        1.08        1.73      0.06 o
   5   0   3       20.69       20.57      0.26 o
   6   0   3        6.92        6.22      0.18 o
   7   0   3        0.00       -0.07      0.10 o
   8   0   3        1.10        0.51      0.18 o
  -8   1   3        3.04        3.24      0.14 o
  -7   1   3        1.36        1.53      0.11 o
  -6   1   3        5.39        3.33      0.17 o
  -4   1   3       54.18       58.16      0.43 o
  -3   1   3       55.85       57.36      0.41 o
  -2   1   3      247.67      263.25      1.69 o
  -1   1   3       30.17       30.74      0.20 o
   0   1   3       87.13       80.98      0.50 o
   1   1   3       45.96       42.46      0.27 o
   2   1   3      249.20      258.40      1.41 o
   3   1   3       89.76       89.18      0.63 o
   4   1   3        4.89        4.47      0.12 o
   5   1   3       12.52       11.59      0.20 o
   6   1   3        6.36        5.96      0.19 o
   7   1   3        6.42        5.19      0.22 o
   8   1   3        1.44        1.50      0.18 o
  -8   2   3        9.46       10.14      0.21 o
  -7   2   3        2.05        1.82      0.08 o
  -6   2   3        0.45        0.31      0.09 o
  -5   2   3        3.50        3.48      0.16 o
  -4   2   3       23.95       25.95      0.27 o
  -3   2   3     1361.17     1562.84     11.11 o
  -2   2   3      359.97      386.83      2.32 o
  -1   2   3        1.43        0.92      0.03 o
   0   2   3       72.93       77.26      0.42 o
   1   2   3        0.07        0.32      0.04 o
   2   2   3        3.22        2.08      0.06 o
   3   2   3      238.01      244.69      1.50 o
   4   2   3      176.93      191.80      1.45 o
   5   2   3        5.74        5.22      0.15 o
   6   2   3        0.24        0.22      0.14 o
   7   2   3        9.09        9.53      0.34 o
  -8   3   3        0.16        0.44      0.10 o
  -7   3   3        3.47        2.70      0.19 o
  -6   3   3       35.41       36.40      1.74 o
  -5   3   3       91.72       86.91      1.63 o
  -4   3   3       81.32       81.27      0.78 o
  -3   3   3      205.07      219.58      1.48 o
  -2   3   3       84.70       91.07      0.60 o
  -1   3   3        1.50        1.59      0.05 o
   0   3   3       16.68       14.90      0.14 o
   1   3   3        2.47        2.24      0.07 o
   2   3   3      144.81      143.39      0.92 o
   3   3   3      113.18      113.82      0.78 o
   4   3   3        7.17        6.49      0.23 o
   5   3   3        0.01       -0.23      0.12 o
   6   3   3        1.13        0.84      0.18 o
   7   3   3        0.66        0.42      0.24 o
  -8   4   3        5.15        7.41      0.98 o
  -7   4   3        2.29        2.51      0.65 o
  -6   4   3        0.37        0.05      0.31 o
  -5   4   3       24.49       25.84      0.45 o
  -4   4   3        7.23        8.40      0.15 o
  -3   4   3        4.16        3.65      0.09 o
  -2   4   3      226.39      263.68      1.60 o
  -1   4   3      324.58      338.03      2.11 o
   0   4   3       13.84       12.27      0.15 o
   1   4   3       36.20       33.24      0.28 o
   2   4   3        5.45        4.01      0.12 o
   3   4   3       14.27       14.99      0.22 o
   4   4   3        5.67        4.77      0.20 o
   5   4   3       11.79       11.63      0.38 o
   6   4   3        0.04        0.00      0.26 o
   7   4   3        3.38        4.19      0.50 o
  -7   5   3        0.07       -0.15      0.34 o
  -6   5   3        0.29        0.14      0.18 o
  -5   5   3        9.66        8.91      0.21 o
  -4   5   3        0.18        0.02      0.06 o
  -3   5   3       31.89       33.70      0.30 o
  -2   5   3        6.99        9.17      0.15 o
  -1   5   3       20.94       19.58      0.22 o
   0   5   3        8.06        8.19      0.16 o
   1   5   3        2.36        2.61      0.09 o
   2   5   3       19.15       18.34      0.27 o
   3   5   3       19.67       19.43      0.53 o
   4   5   3        2.42        1.79      0.25 o
   5   5   3        0.37       -0.22      0.24 o
   6   5   3        0.13        0.22      0.41 o
  -6   6   3        2.99        2.48      0.19 o
  -5   6   3        1.01        0.97      0.08 o
  -4   6   3        0.73        0.65      0.08 o
  -3   6   3        2.98        2.59      0.10 o
  -2   6   3       20.07       20.40      0.26 o
  -1   6   3       20.19       20.53      0.25 o
   0   6   3       30.49       32.64      0.37 o
   1   6   3        0.20        0.07      0.11 o
   2   6   3       16.04       15.55      0.46 o
   3   6   3        7.12        8.01      0.47 o
   4   6   3       10.15        8.72      0.42 o
   5   6   3        3.17        2.85      0.36 o
  -6   7   3        0.02       -0.13      0.12 o
  -5   7   3        1.36        1.12      0.12 o
  -4   7   3        4.66        4.54      0.14 o
  -3   7   3        0.01       -0.17      0.10 o
  -2   7   3        1.40        1.95      0.12 o
  -1   7   3        3.28        3.08      0.17 o
   0   7   3        5.12        4.99      0.20 o
   1   7   3        0.19        0.01      0.17 o
   2   7   3        0.89        0.55      0.54 o
   3   7   3        1.50        1.04      0.27 o
   4   7   3        0.00       -0.49      0.27 o
  -4   8   3        0.48        0.45      0.13 o
  -3   8   3        3.86        4.00      0.23 o
  -2   8   3        0.05       -0.14      0.15 o
  -1   8   3        5.21        4.15      0.24 o
   0   8   3        0.11       -0.04      0.24 o
   1   8   3        5.44        4.43      0.31 o
   2   8   3        3.83        3.21      0.34 o
   3   8   3        2.89        3.11      0.39 o
  -2   9   3        0.77        0.50      0.21 o
  -1   9   3        0.42        0.53      0.34 o
   0   9   3        0.80        0.71      0.39 o
   1   9   3        0.30        0.56      0.42 o
  -3  -9   4        1.86        3.01      0.38 o
  -2  -9   4        1.91        2.51      0.60 o
  -1  -9   4        0.46        0.40      0.27 o
   0  -9   4        0.03       -0.08      0.20 o
   1  -9   4        0.10       -0.30      0.25 o
   2  -9   4        0.01       -0.39      0.21 o
   3  -9   4        1.47        1.13      0.20 o
  -5  -8   4        0.62        0.41      0.34 o
  -4  -8   4       20.68       20.88      0.72 o
  -3  -8   4        6.66        4.34      0.65 o
  -2  -8   4       15.08       14.64      0.53 o
  -1  -8   4        1.99        1.80      0.22 o
   0  -8   4       20.51       18.93      0.55 o
   1  -8   4        8.24        7.74      0.29 o
   2  -8   4        0.68       -0.26      0.16 o
   3  -8   4       11.88        8.67      0.28 o
   4  -8   4        8.65        9.54      0.25 o
  -6  -7   4        0.07        0.05      0.36 o
  -5  -7   4        0.38        0.16      0.33 o
  -4  -7   4        0.55        0.47      0.28 o
  -3  -7   4        1.16        1.09      0.26 o
  -2  -7   4       10.99        9.64      0.35 o
  -1  -7   4        6.39        5.79      0.22 o
   0  -7   4        0.14        0.36      0.12 o
   1  -7   4        2.70        3.48      0.15 o
   2  -7   4        5.85        5.66      0.16 o
   3  -7   4       18.10       18.89      0.39 o
   4  -7   4        0.06       -0.18      0.09 o
   5  -7   4        1.00        0.78      0.12 o
  -6  -6   4        0.64        0.82      0.43 o
  -5  -6   4       18.41       17.60      0.57 o
  -4  -6   4        3.94        3.67      0.30 o
  -3  -6   4       53.00       46.02      0.92 o
  -2  -6   4        1.18        0.93      0.44 o
  -1  -6   4       22.03       24.30      0.30 o
   0  -6   4       81.85       82.45      0.63 o
   1  -6   4        2.47        2.40      0.11 o
   2  -6   4        5.07        5.24      0.14 o
   3  -6   4        7.19        7.12      0.19 o
   4  -6   4        0.55        0.32      0.11 o
   5  -6   4        9.63        9.10      0.17 o
   6  -6   4       19.81       22.27      0.41 o
  -7  -5   4       16.01       16.57      0.85 o
  -6  -5   4        0.94        1.42      0.27 o
  -5  -5   4        5.25        5.31      0.29 o
  -4  -5   4        3.07        2.70      0.20 o
  -3  -5   4       11.12       11.07      0.26 o
  -2  -5   4        1.76        1.19      0.09 o
  -1  -5   4       26.81       27.94      0.27 o
   0  -5   4        0.06        0.13      0.10 o
   1  -5   4        4.12        4.79      0.12 o
   2  -5   4        6.09        6.22      0.12 o
   3  -5   4        8.42        8.96      0.14 o
   4  -5   4       36.58       36.54      0.40 o
   5  -5   4        1.61        1.38      0.08 o
   6  -5   4        0.01        0.00      0.12 o
   7  -5   4        0.89        0.82      0.12 o
  -8  -4   4        9.11        7.20      0.50 o
  -7  -4   4        0.78        0.25      0.27 o
  -6  -4   4        4.12        3.48      0.20 o
  -5  -4   4       37.38       37.13      0.54 o
  -4  -4   4       54.07       54.76      0.47 o
  -3  -4   4        1.40        1.68      0.08 o
  -2  -4   4      102.93       90.69      1.11 o
  -1  -4   4       26.51       21.86      0.39 o
   0  -4   4       27.78       26.04      0.22 o
   1  -4   4     1510.87     1578.80      9.45 o
   2  -4   4      261.32      290.36      1.68 o
   3  -4   4        1.40        1.31      0.06 o
   4  -4   4       40.27       40.67      0.35 o
   5  -4   4        1.81        1.23      0.08 o
   6  -4   4        0.00        0.03      0.09 o
   7  -4   4       25.01       25.04      0.32 o
  -8  -3   4        0.09       -0.39      0.19 o
  -7  -3   4       11.32        9.64      0.36 o
  -6  -3   4        6.84        5.95      0.21 o
  -5  -3   4        0.05       -0.17      0.09 o
  -4  -3   4        1.83        1.74      0.09 o
  -3  -3   4       91.01       88.87      0.60 o
  -2  -3   4       23.51       25.50      0.26 o
  -1  -3   4       13.86       15.12      0.14 o
   0  -3   4       13.05       13.14      0.13 o
   1  -3   4      261.81      276.67      1.64 o
   2  -3   4       16.06       15.61      0.15 o
   3  -3   4       15.26       15.39      0.15 o
   4  -3   4        0.62        0.25      0.05 o
   5  -3   4       33.68       31.81      0.30 o
   6  -3   4        1.21        1.12      0.12 o
   7  -3   4        8.74       10.93      0.22 o
  -8  -2   4        0.03       -0.30      0.17 o
  -7  -2   4       17.55       14.33      0.45 o
  -6  -2   4        0.02       -0.21      0.11 o
  -5  -2   4       93.04      103.21      0.78 o
  -4  -2   4      338.21      363.45      2.42 o
  -3  -2   4       42.83       43.52      0.33 o
  -2  -2   4      294.41      286.69      1.70 o
  -1  -2   4      136.19      143.49      0.90 o
   0  -2   4       10.08        9.34      0.10 o
   1  -2   4      450.85      468.07      2.57 o
   2  -2   4     1697.05     1918.43     11.29 o
   3  -2   4        8.63       15.89      0.15 o
   4  -2   4        0.08        0.12      0.04 o
   5  -2   4        0.53        0.32      0.07 o
   6  -2   4       10.22        8.32      0.17 o
   7  -2   4        0.51        0.96      0.10 o
  -8  -1   4        0.10       -0.05      0.14 o
  -7  -1   4       49.54       49.64      0.53 o
  -6  -1   4        2.94        0.83      0.16 o
  -5  -1   4      120.39      119.93      0.89 o
  -4  -1   4      124.75      130.95      0.92 o
  -3  -1   4      170.27      173.15      1.04 o
  -2  -1   4       28.55       27.01      0.19 o
  -1  -1   4       59.68       58.44      0.40 o
   0  -1   4        0.00        0.80      0.04 o
   1  -1   4     1033.04     1047.75      5.56 o
   2  -1   4      321.58      311.73      1.77 o
   3  -1   4        0.90        0.58      0.04 o
   4  -1   4        0.05        0.11      0.05 o
   5  -1   4        0.52        0.10      0.07 o
   6  -1   4        2.90        2.58      0.11 o
   7  -1   4        5.89        6.87      0.20 o
  -8   0   4        3.45        3.41      0.15 o
  -7   0   4        8.01        7.59      0.21 o
  -6   0   4        1.61        0.15      0.10 o
  -5   0   4        5.93        5.94      0.16 o
  -4   0   4      171.07      193.83      1.28 o
  -3   0   4      714.80      809.72      5.24 o
  -2   0   4       94.18       94.13      0.54 o
  -1   0   4      227.20      212.12      1.14 o
   0   0   4      100.63       82.87      1.21 o
   1   0   4       13.65       14.16      0.14 o
   2   0   4       65.81       73.37      0.45 o
   3   0   4        4.83        6.85      0.12 o
   4   0   4       33.56       37.28      0.32 o
   5   0   4        7.82        7.46      0.17 o
   6   0   4       39.81       36.43      0.42 o
   7   0   4        0.93        0.41      0.12 o
  -8   1   4        0.17        0.00      0.09 o
  -7   1   4        4.66        4.48      0.19 o
  -6   1   4       64.85       60.81      0.54 o
  -5   1   4       50.91       55.96      0.45 o
  -4   1   4      173.34      183.18      1.21 o
  -3   1   4        0.25        0.39      0.05 o
  -2   1   4      181.16      193.75      1.16 o
  -1   1   4      125.21      122.39      0.73 o
   0   1   4       49.32       46.80      0.32 o
   1   1   4      750.64      778.69      4.15 o
   2   1   4      215.89      207.58      1.18 o
   3   1   4        0.13        0.40      0.05 o
   4   1   4       37.21       39.64      0.36 o
   5   1   4        0.99        1.46      0.10 o
   6   1   4       25.62       25.70      0.38 o
   7   1   4        0.01       -0.13      0.14 o
  -8   2   4        3.93        5.46      0.25 o
  -7   2   4        0.63        0.46      0.08 o
  -6   2   4       20.10       22.32      0.25 o
  -5   2   4        9.63        9.63      0.15 o
  -4   2   4        3.30        4.87      0.10 o
  -3   2   4        6.53        4.10      0.09 o
  -2   2   4      784.52      857.44      5.52 o
  -1   2   4       56.44       61.66      0.43 o
   0   2   4      142.99      136.63      0.77 o
   1   2   4      154.65      157.07      1.01 o
   2   2   4       30.31       30.44      0.25 o
   3   2   4      220.24      230.72      1.43 o
   4   2   4        0.20        0.13      0.08 o
   5   2   4        0.10        0.04      0.10 o
   6   2   4        2.41        2.23      0.18 o
   7   2   4        1.41        1.36      0.23 o
  -8   3   4        0.24        0.34      0.08 o
  -7   3   4        0.42        0.46      0.10 o
  -6   3   4        1.88        2.18      0.10 o
  -5   3   4        6.19        8.65      0.18 o
  -4   3   4       29.27       31.88      0.27 o
  -3   3   4        2.25        2.28      0.07 o
  -2   3   4      331.84      357.62      2.21 o
  -1   3   4       53.15       52.84      0.36 o
   0   3   4       27.78       27.08      0.23 o
   1   3   4       40.41       39.70      0.32 o
   2   3   4       30.45       30.84      0.27 o
   3   3   4        9.77       10.06      0.18 o
   4   3   4        5.89        5.65      0.19 o
   5   3   4        0.64        0.35      0.13 o
   6   3   4       12.29       12.52      0.40 o
   7   3   4        8.05        7.29      0.44 o
  -8   4   4        5.21        7.36      0.48 o
  -7   4   4       19.76       20.72      0.57 o
  -6   4   4        2.75        2.11      0.11 o
  -5   4   4       13.18       11.24      0.23 o
  -4   4   4       13.97       13.07      0.17 o
  -3   4   4       33.91       37.34      0.31 o
  -2   4   4        0.91        1.55      0.07 o
  -1   4   4       44.75       49.53      0.39 o
   0   4   4       59.67       62.35      0.44 o
   1   4   4       20.74       22.83      0.24 o
   2   4   4       57.46       65.69      0.67 o
   3   4   4       12.20       12.53      0.24 o
   4   4   4       11.70       10.35      0.41 o
   5   4   4        2.23        1.92      0.25 o
   6   4   4        0.21        0.24      0.34 o
  -7   5   4        1.89        2.64      0.18 o
  -6   5   4        0.02       -0.09      0.10 o
  -5   5   4       26.65       24.76      0.29 o
  -4   5   4        7.47        7.84      0.15 o
  -3   5   4        4.57        5.12      0.14 o
  -2   5   4       24.61       27.71      0.27 o
  -1   5   4       47.47       50.37      0.41 o
   0   5   4        5.19        4.42      0.12 o
   1   5   4        0.03       -0.14      0.08 o
   2   5   4        1.20        0.79      0.14 o
   3   5   4        0.88        0.62      0.20 o
   4   5   4        4.90        3.89      0.38 o
   5   5   4        0.06       -0.49      0.27 o
   6   5   4        4.90        5.03      0.60 o
  -6   6   4        7.34        7.99      0.19 o
  -5   6   4        0.13       -0.09      0.09 o
  -4   6   4        6.94        7.03      0.18 o
  -3   6   4        2.44        2.54      0.11 o
  -2   6   4        0.04        0.22      0.09 o
  -1   6   4        7.98        8.00      0.19 o
   0   6   4        0.19        0.09      0.09 o
   1   6   4       29.43       28.93      0.41 o
   2   6   4        3.19        2.77      0.23 o
   3   6   4        1.23        0.83      0.27 o
   4   6   4        0.04       -0.22      0.25 o
   5   6   4        0.03       -0.28      0.27 o
  -5   7   4        0.00       -0.11      0.10 o
  -4   7   4        5.06        4.61      0.15 o
  -3   7   4        5.15        5.11      0.17 o
  -2   7   4        2.17        1.78      0.14 o
  -1   7   4        0.80        0.98      0.15 o
   0   7   4        1.24        1.11      0.15 o
   1   7   4        0.86        0.33      0.19 o
   2   7   4        5.99        5.77      0.34 o
   3   7   4        1.74        0.94      0.28 o
   4   7   4        0.05       -0.29      0.27 o
  -4   8   4        9.36        8.67      0.29 o
  -3   8   4        0.00       -0.28      0.14 o
  -2   8   4        4.24        4.29      0.26 o
  -1   8   4        0.02       -0.27      0.18 o
   0   8   4        0.27       -0.16      0.31 o
   1   8   4        0.03       -0.30      0.27 o
   2   8   4       16.60       14.60      0.90 o
   3   8   4       14.26       15.37      0.64 o
  -2   9   4        0.10       -0.29      0.25 o
  -1   9   4        0.36       -0.11      0.44 o
   0   9   4        0.43       -0.27      0.39 o
  -3  -9   5        1.24        1.67      0.36 o
  -2  -9   5        2.45        2.22      0.36 o
  -1  -9   5        0.29        0.27      0.28 o
   0  -9   5        0.61        0.49      0.23 o
   1  -9   5        0.24       -0.12      0.20 o
   2  -9   5        6.11        6.43      0.29 o
  -5  -8   5        1.91        1.38      0.47 o
  -4  -8   5        0.06       -0.76      0.38 o
  -2  -8   5        1.43        0.65      0.26 o
  -1  -8   5       24.04       22.67      0.51 o
   0  -8   5       42.73       42.24      0.62 o
   1  -8   5        0.78        0.81      0.17 o
   2  -8   5        4.16        3.52      0.21 o
   3  -8   5        0.28       -0.29      0.14 o
   4  -8   5        1.21        0.45      0.12 o
  -6  -7   5        0.02        0.07      0.42 o
  -5  -7   5        0.01        0.03      0.28 o
  -4  -7   5        3.42        3.41      0.34 o
  -3  -7   5        0.51        0.08      0.26 o
  -2  -7   5        6.97        6.74      0.30 o
  -1  -7   5        8.64        9.34      0.27 o
   0  -7   5        5.08        5.42      0.18 o
   1  -7   5        0.27       -0.04      0.09 o
   2  -7   5        1.60        0.99      0.11 o
   3  -7   5        5.93        5.73      0.17 o
   4  -7   5        6.65        6.47      0.17 o
   5  -7   5        0.64        0.35      0.15 o
  -6  -6   5       19.12       19.64      1.15 o
  -5  -6   5        0.49        0.41      0.27 o
  -4  -6   5        0.00        0.06      0.23 o
  -3  -6   5       38.41       34.51      0.70 o
  -2  -6   5        0.58        0.74      0.34 o
  -1  -6   5        0.10       -0.14      0.09 o
   0  -6   5      198.91      201.08      1.34 o
   1  -6   5      179.91      189.21      1.23 o
   2  -6   5        3.40        3.57      0.12 o
   3  -6   5        4.90        4.37      0.13 o
   4  -6   5        0.53        0.60      0.08 o
   5  -6   5        0.37        0.43      0.08 o
   6  -6   5        0.80        0.47      0.09 o
  -7  -5   5        4.24        4.46      0.65 o
  -6  -5   5        6.00        5.53      0.50 o
  -5  -5   5        4.14        3.70      0.27 o
  -4  -5   5       12.35       11.30      0.33 o
  -3  -5   5        0.32       -0.07      0.08 o
  -2  -5   5        1.72        1.44      0.09 o
  -1  -5   5       29.90       28.71      0.27 o
   0  -5   5      129.43      129.43      0.87 o
   1  -5   5        7.38        7.06      0.15 o
   2  -5   5        0.00        0.19      0.06 o
   3  -5   5        8.07        7.16      0.14 o
   4  -5   5        6.12        5.72      0.15 o
   5  -5   5        7.24        6.59      0.16 o
   6  -5   5        7.77        9.19      0.22 o
  -8  -4   5        0.19       -0.77      0.39 o
  -7  -4   5        0.09       -0.68      0.34 o
  -6  -4   5        2.38        2.37      0.19 o
  -5  -4   5      110.76      112.01      1.33 o
  -4  -4   5       41.08       42.22      0.41 o
  -3  -4   5        9.46        9.60      0.18 o
  -2  -4   5        1.32        0.74      0.12 o
  -1  -4   5        0.09       -0.13      0.06 o
   0  -4   5        3.48        4.89      0.11 o
   1  -4   5       56.95       60.28      0.44 o
   2  -4   5       42.48       51.78      0.37 o
   3  -4   5        0.13        0.00      0.05 o
   4  -4   5       10.07        8.48      0.14 o
   5  -4   5       22.48       17.81      0.23 o
   6  -4   5        4.96        5.79      0.16 o
   7  -4   5        2.61        3.27      0.13 o
  -8  -3   5       14.51       15.47      0.62 o
  -7  -3   5        8.05        6.30      0.29 o
  -6  -3   5       32.86       34.65      0.46 o
  -5  -3   5       22.08       22.49      0.29 o
  -4  -3   5        9.29        9.61      0.20 o
  -3  -3   5       34.68       34.85      0.31 o
  -2  -3   5       17.74       15.49      0.19 o
  -1  -3   5       25.65       24.00      0.19 o
   0  -3   5      421.17      411.96      2.31 o
   1  -3   5       67.78       66.01      0.46 o
   2  -3   5       19.36       17.03      0.17 o
   3  -3   5       29.57       35.39      0.29 o
   4  -3   5        8.31        6.08      0.13 o
   5  -3   5        5.34        4.81      0.12 o
   6  -3   5        6.38        6.53      0.17 o
   7  -3   5        0.02        0.07      0.09 o
  -8  -2   5        1.78        1.44      0.23 o
  -7  -2   5        4.14        3.12      0.22 o
  -6  -2   5        2.66        1.98      0.13 o
  -5  -2   5        0.17       -0.16      0.08 o
  -4  -2   5      232.29      248.24      1.69 o
  -3  -2   5      351.37      360.66      2.20 o
  -2  -2   5       53.51       43.57      0.30 o
  -1  -2   5      216.32      205.27      1.24 o
   0  -2   5        0.45        0.35      0.04 o
   1  -2   5      419.66      451.32      2.57 o
   2  -2   5      178.30      209.93      1.31 o
   3  -2   5      120.44      124.22      0.78 o
   4  -2   5        1.12        1.97      0.07 o
   5  -2   5       29.24       22.42      0.27 o
   6  -2   5        3.70        2.79      0.11 o
   7  -2   5       15.34       16.42      0.26 o
  -8  -1   5        0.04       -0.03      0.14 o
  -7  -1   5        1.81        1.06      0.13 o
  -6  -1   5        9.36        8.49      0.31 o
  -5  -1   5       22.94       24.89      0.27 o
  -4  -1   5       46.76       46.16      0.39 o
  -3  -1   5      338.83      350.90      2.06 o
  -2  -1   5        5.28        5.77      0.09 o
  -1  -1   5       88.86       88.97      0.59 o
   0  -1   5      578.42      578.50      2.99 o
   1  -1   5       25.67       16.81      0.15 o
   2  -1   5       81.26       82.41      0.55 o
   3  -1   5       72.96       76.99      0.53 o
   4  -1   5        0.29        1.25      0.06 o
   5  -1   5       95.14       89.11      0.74 o
   6  -1   5        5.00        4.08      0.14 o
   7  -1   5        0.46        0.70      0.11 o
  -8   0   5        4.38        4.10      0.16 o
  -7   0   5        1.20        1.50      0.11 o
  -6   0   5       16.67       13.04      0.23 o
  -5   0   5        0.82        0.56      0.06 o
  -4   0   5       62.58       69.50      0.54 o
  -3   0   5      319.95      352.21      2.21 o
  -2   0   5      275.54      282.03      1.58 o
  -1   0   5        3.23        7.46      0.12 o
   0   0   5      643.16      660.80      4.00 o
   1   0   5       10.05       12.78      0.26 o
   2   0   5      256.98      287.38      1.67 o
   3   0   5        0.16        0.98      0.06 o
   4   0   5        0.17       -0.08      0.06 o
   5   0   5        0.34        0.31      0.08 o
   6   0   5        5.48        4.39      0.22 o
   7   0   5        0.38        0.59      0.14 o
  -8   1   5        1.35        1.41      0.12 o
  -7   1   5        7.23        7.31      0.19 o
  -6   1   5       40.87       42.24      0.41 o
  -5   1   5       12.58       13.94      0.18 o
  -4   1   5        6.63        8.23      0.12 o
  -3   1   5      517.75      568.73      3.79 o
  -2   1   5       34.74       34.67      0.26 o
  -1   1   5      274.19      277.43      1.59 o
   0   1   5       37.56       35.28      0.27 o
   1   1   5        1.80        1.16      0.05 o
   2   1   5       91.60      103.00      0.63 o
   3   1   5       54.95       57.28      0.43 o
   4   1   5       11.11       11.21      0.19 o
   5   1   5       64.93       62.10      0.61 o
   6   1   5       16.38       16.03      0.37 o
   7   1   5        0.69        0.25      0.14 o
  -8   2   5       13.40       15.71      0.34 o
  -7   2   5        7.18        7.20      0.18 o
  -6   2   5       25.45       24.19      0.27 o
  -5   2   5       24.54       18.60      0.21 o
  -4   2   5        0.02        0.04      0.04 o
  -3   2   5        0.40        2.31      0.07 o
  -2   2   5        0.61        0.60      0.07 o
  -1   2   5       29.78       31.27      0.26 o
   0   2   5       24.72       26.87      0.21 o
   1   2   5      112.22      124.83      0.87 o
   2   2   5        8.91        7.39      0.13 o
   3   2   5        0.46        0.26      0.06 o
   4   2   5        2.94        2.38      0.12 o
   5   2   5        0.04        0.05      0.12 o
   6   2   5       38.55       40.21      0.61 o
   7   2   5       10.94       10.75      0.40 o
  -8   3   5       10.91       15.07      0.25 o
  -7   3   5        0.25        0.26      0.08 o
  -6   3   5       18.42       16.48      0.24 o
  -5   3   5       29.02       24.08      0.26 o
  -4   3   5       10.03        9.19      0.15 o
  -3   3   5        9.39       12.03      0.15 o
  -2   3   5       60.75       60.39      0.49 o
  -1   3   5       34.09       33.12      0.26 o
   0   3   5       14.66       15.00      0.17 o
   1   3   5       57.75       55.59      0.44 o
   2   3   5        4.76        4.88      0.12 o
   3   3   5        1.34        1.41      0.09 o
   4   3   5        0.11       -0.21      0.10 o
   5   3   5       26.46       27.49      0.51 o
   6   3   5        3.16        2.56      0.27 o
   7   3   5        0.51        0.73      0.31 o
  -7   4   5        0.37        0.57      0.09 o
  -6   4   5        4.13        2.79      0.11 o
  -5   4   5        0.33        0.22      0.08 o
  -4   4   5        4.76        3.51      0.11 o
  -3   4   5       22.36       21.30      0.22 o
  -2   4   5        8.35        9.12      0.15 o
  -1   4   5       50.06       49.70      0.39 o
   0   4   5        2.34        4.16      0.11 o
   1   4   5      232.51      245.47      1.64 o
   2   4   5       29.75       31.20      0.37 o
   3   4   5        0.07       -0.21      0.12 o
   4   4   5        0.61       -0.06      0.17 o
   5   4   5        5.44        5.06      0.50 o
   6   4   5        3.23        2.94      0.54 o
  -7   5   5        9.84       12.54      0.26 o
  -6   5   5        0.11        0.08      0.08 o
  -5   5   5        0.03       -0.09      0.08 o
  -4   5   5        4.07        3.70      0.11 o
  -3   5   5        0.51        0.52      0.07 o
  -2   5   5        6.62        7.80      0.15 o
  -1   5   5        0.02       -0.06      0.06 o
   0   5   5        5.61        5.12      0.14 o
   1   5   5       53.32       52.29      0.54 o
   2   5   5       11.51       12.03      0.40 o
   3   5   5        4.74        3.69      0.27 o
   4   5   5        0.83        0.12      0.26 o
   5   5   5        0.39       -0.27      0.25 o
   6   5   5        0.00        0.00      0.39 o
  -6   6   5        1.10        1.03      0.11 o
  -5   6   5       36.08       32.33      0.35 o
  -4   6   5       19.54       18.47      0.26 o
  -3   6   5        6.56        6.75      0.18 o
  -2   6   5        0.00       -0.17      0.08 o
  -1   6   5        0.04       -0.03      0.10 o
   0   6   5        6.54        5.91      0.19 o
   1   6   5       18.24       17.64      0.39 o
   2   6   5      142.42      142.68      1.78 o
   3   6   5        5.17        4.74      0.32 o
   4   6   5        0.28       -0.05      0.30 o
   5   6   5        0.02       -0.53      0.33 o
  -5   7   5        2.99        2.18      0.13 o
  -4   7   5        2.25        2.28      0.15 o
  -3   7   5        1.81        1.75      0.15 o
  -2   7   5        0.03       -0.26      0.13 o
  -1   7   5        9.40       10.40      0.37 o
   0   7   5        1.85        1.64      0.20 o
   1   7   5       13.10       13.22      0.47 o
   2   7   5        3.07        3.09      0.31 o
   3   7   5        1.04        1.17      0.31 o
   4   7   5        3.08        3.01      0.38 o
  -4   8   5       17.98       18.44      0.42 o
  -3   8   5        8.36        9.22      0.32 o
  -2   8   5        0.13       -0.29      0.15 o
  -1   8   5        3.34        2.79      0.31 o
   0   8   5        0.17       -0.39      0.56 o
   1   8   5        0.00       -0.26      0.29 o
   2   8   5        2.86        2.70      0.40 o
  -3  -9   6        0.33       -0.19      0.38 o
  -2  -9   6        2.94        3.39      0.35 o
  -1  -9   6        2.40        2.41      0.38 o
   0  -9   6        0.01        0.12      0.28 o
   1  -9   6        1.68        1.22      0.22 o
   2  -9   6        0.03       -0.37      0.18 o
  -5  -8   6        0.38        0.46      0.34 o
  -4  -8   6        2.42        1.30      0.42 o
  -2  -8   6        1.68        0.49      0.26 o
  -1  -8   6        2.35        2.75      0.29 o
   0  -8   6       37.56       38.44      0.63 o
   1  -8   6        0.74        0.52      0.16 o
   2  -8   6        0.01       -0.30      0.15 o
   3  -8   6        1.37        1.53      0.17 o
   4  -8   6        0.07       -0.08      0.14 o
  -6  -7   6        1.15        1.28      0.34 o
  -5  -7   6        1.97        2.27      0.34 o
  -4  -7   6        0.19        0.16      0.27 o
  -3  -7   6        0.05       -0.46      0.23 o
  -2  -7   6        2.25        2.58      0.32 o
  -1  -7   6       14.51       14.30      0.33 o
   0  -7   6        1.77        1.21      0.13 o
   1  -7   6        0.00        0.08      0.11 o
   2  -7   6        2.89        3.16      0.15 o
   3  -7   6        0.61        0.68      0.13 o
   4  -7   6        2.28        2.37      0.12 o
   5  -7   6        1.16        1.55      0.13 o
  -6  -6   6       10.63       11.65      0.52 o
  -5  -6   6       37.51       40.71      0.99 o
  -4  -6   6        2.58        2.57      0.28 o
  -3  -6   6        8.96        5.66      0.33 o
  -2  -6   6        2.81        1.41      0.34 o
  -1  -6   6       13.41       13.29      0.24 o
   0  -6   6       20.90       19.28      0.27 o
   1  -6   6        9.49        9.18      0.19 o
   2  -6   6        9.10        9.83      0.19 o
   3  -6   6        4.32        4.12      0.13 o
   4  -6   6       14.59       12.44      0.22 o
   5  -6   6        1.29        1.96      0.11 o
   6  -6   6        8.44        9.06      0.22 o
  -7  -5   6        1.75        1.32      0.71 o
  -6  -5   6        1.14        1.12      0.27 o
  -5  -5   6        0.24        0.41      0.22 o
  -4  -5   6        3.34        3.27      0.20 o
  -3  -5   6        1.11        0.61      0.11 o
  -2  -5   6        1.45        0.89      0.08 o
  -1  -5   6       41.54       40.66      0.35 o
   0  -5   6        0.05       -0.08      0.06 o
   1  -5   6        4.25        4.12      0.11 o
   2  -5   6        6.49        7.57      0.14 o
   3  -5   6        8.82        8.14      0.16 o
   4  -5   6       26.45       24.83      0.29 o
   5  -5   6        0.62        0.60      0.08 o
   6  -5   6        4.04        5.52      0.21 o
  -8  -4   6        0.26       -0.65      0.54 o
  -7  -4   6        1.94        0.58      0.53 o
  -6  -4   6        1.78        1.69      0.20 o
  -5  -4   6        7.53        6.73      0.22 o
  -4  -4   6       86.67       89.50      0.73 o
  -3  -4   6        0.05       -0.11      0.06 o
  -2  -4   6       75.03       75.86      0.56 o
  -1  -4   6       64.13       68.62      0.45 o
   0  -4   6       65.79       67.16      0.46 o
   1  -4   6      114.08      128.94      0.85 o
   2  -4   6       25.76       26.61      0.25 o
   3  -4   6        0.02        0.00      0.07 o
   4  -4   6        0.46        0.66      0.07 o
   5  -4   6        1.56        1.29      0.08 o
   6  -4   6        6.04        6.53      0.19 o
  -8  -3   6        4.38        3.47      0.28 o
  -7  -3   6        2.71        1.43      0.21 o
  -6  -3   6        0.88        0.62      0.14 o
  -5  -3   6       17.28       17.00      0.27 o
  -4  -3   6      109.15      108.36      0.78 o
  -3  -3   6       12.80       12.41      0.17 o
  -2  -3   6       22.37       20.26      0.21 o
  -1  -3   6       50.12       49.91      0.33 o
   0  -3   6        0.01       -0.07      0.04 o
   1  -3   6       95.69      106.05      0.74 o
   2  -3   6       10.75       11.59      0.15 o
   3  -3   6       30.20       24.92      0.23 o
   4  -3   6      109.50       98.94      0.77 o
   5  -3   6       11.16        9.40      0.22 o
   6  -3   6        0.51        0.67      0.08 o
   7  -3   6        7.08        9.32      0.22 o
  -8  -2   6        0.03        0.09      0.17 o
  -7  -2   6       13.27       12.70      0.37 o
  -6  -2   6        4.81        4.16      0.14 o
  -5  -2   6       10.92       11.66      0.20 o
  -4  -2   6        0.01       -0.20      0.10 o
  -3  -2   6        2.47        3.57      0.10 o
  -2  -2   6       75.55       77.29      0.49 o
  -1  -2   6      195.53      214.28      1.26 o
   0  -2   6       78.57       92.87      0.54 o
   1  -2   6       21.43       22.50      0.24 o
   2  -2   6        5.13        2.39      0.08 o
   3  -2   6       34.87       30.57      0.28 o
   4  -2   6        0.18        0.20      0.07 o
   5  -2   6       64.09       49.78      0.47 o
   6  -2   6        2.53        2.49      0.11 o
   7  -2   6        1.65        2.48      0.14 o
  -8  -1   6        2.20        1.98      0.18 o
  -7  -1   6       34.27       35.49      0.44 o
  -6  -1   6        5.71        5.41      0.16 o
  -5  -1   6        0.47        0.21      0.07 o
  -4  -1   6      116.38      128.38      0.91 o
  -3  -1   6        4.62        5.10      0.11 o
  -2  -1   6      209.05      214.00      1.22 o
  -1  -1   6       17.96       16.55      0.16 o
   0  -1   6       38.31       42.25      0.27 o
   1  -1   6       16.20       19.16      0.17 o
   2  -1   6       43.42       51.55      0.41 o
   3  -1   6       60.35       57.98      0.45 o
   4  -1   6      157.27      151.85      1.01 o
   5  -1   6        5.56        3.96      0.14 o
   6  -1   6        0.76        0.82      0.11 o
   7  -1   6        0.54        0.84      0.13 o
  -8   0   6        4.37        4.21      0.18 o
  -7   0   6        1.17        1.98      0.13 o
  -6   0   6        5.08        3.94      0.15 o
  -5   0   6        5.17        5.78      0.14 o
  -4   0   6        2.31        1.25      0.07 o
  -3   0   6      121.33      128.45      0.86 o
  -2   0   6      141.88      145.53      0.87 o
  -1   0   6      290.40      314.76      1.70 o
   0   0   6      106.63       95.24      0.64 o
   1   0   6       74.66       66.65      0.42 o
   2   0   6       17.70       18.05      0.17 o
   3   0   6        1.59        1.83      0.08 o
   4   0   6        2.56        2.35      0.11 o
   5   0   6       41.12       36.15      0.40 o
   6   0   6       58.11       52.78      0.56 o
   7   0   6        0.49        0.32      0.14 o
  -8   1   6        2.69        3.93      0.15 o
  -7   1   6        0.85        1.01      0.11 o
  -6   1   6        9.75        7.08      0.18 o
  -5   1   6        3.34        2.52      0.10 o
  -4   1   6        0.81        0.50      0.06 o
  -3   1   6        0.01        0.00      0.05 o
  -2   1   6        6.48        4.96      0.10 o
  -1   1   6       32.29       37.64      0.27 o
   0   1   6      258.77      266.01      1.68 o
   1   1   6       38.46       42.35      0.30 o
   2   1   6       50.81       52.00      0.36 o
   3   1   6        3.86        3.47      0.11 o
   4   1   6       17.47       16.73      0.23 o
   5   1   6        0.06       -0.13      0.10 o
   6   1   6        0.29        0.33      0.14 o
   7   1   6        0.00       -0.13      0.15 o
  -8   2   6        2.21        1.71      0.12 o
  -7   2   6        3.57        2.49      0.11 o
  -6   2   6       62.56       54.52      0.50 o
  -5   2   6        1.27        2.14      0.09 o
  -4   2   6       24.16       25.49      0.26 o
  -3   2   6        7.91        8.78      0.14 o
  -2   2   6      117.81      122.68      0.90 o
  -1   2   6       87.36       84.81      0.55 o
   0   2   6     1362.89     1511.46      8.00 o
   1   2   6      790.61      841.81      5.35 o
   2   2   6        1.57        1.24      0.09 o
   3   2   6        1.31        1.14      0.08 o
   4   2   6       19.38       20.18      0.35 o
   5   2   6        2.59        2.25      0.15 o
   6   2   6        1.27        1.26      0.19 o
   7   2   6       12.08       11.50      0.57 o
  -8   3   6        3.27        3.97      0.16 o
  -7   3   6        1.05        2.34      0.12 o
  -6   3   6       12.45       11.08      0.19 o
  -5   3   6        4.42        3.82      0.12 o
  -4   3   6       13.73       12.71      0.20 o
  -3   3   6       38.88       43.05      0.38 o
  -2   3   6       29.13       27.40      0.28 o
  -1   3   6        3.96        3.91      0.10 o
   0   3   6      243.46      246.03      1.50 o
   1   3   6       35.51       38.26      0.35 o
   2   3   6       16.85       16.71      0.21 o
   3   3   6       42.12       41.19      0.45 o
   4   3   6        3.60        2.64      0.18 o
   5   3   6       19.82       21.84      0.54 o
   6   3   6        0.36       -0.01      0.28 o
  -7   4   6        6.28        5.60      0.18 o
  -6   4   6       30.61       26.34      0.35 o
  -5   4   6      120.09      105.57      0.89 o
  -4   4   6        0.13        0.01      0.08 o
  -3   4   6        7.35        6.14      0.15 o
  -2   4   6        2.29        1.38      0.08 o
  -1   4   6        0.51        0.60      0.07 o
   0   4   6        7.37        7.13      0.15 o
   1   4   6      424.82      429.85      2.75 o
   2   4   6       44.61       44.18      0.59 o
   3   4   6        0.40        0.12      0.17 o
   4   4   6        8.96        8.04      0.36 o
   5   4   6        0.00       -0.37      0.30 o
   6   4   6        4.54        4.92      0.76 o
  -7   5   6        0.21        0.07      0.09 o
  -6   5   6        3.27        1.91      0.12 o
  -5   5   6       22.24       19.73      0.28 o
  -4   5   6       13.85       13.18      0.23 o
  -3   5   6        0.73        0.33      0.09 o
  -2   5   6       32.39       34.27      0.34 o
  -1   5   6        8.67        8.51      0.19 o
   0   5   6       26.82       25.66      0.35 o
   1   5   6        7.91        7.25      0.25 o
   2   5   6        6.92        5.93      0.31 o
   3   5   6       11.59       11.03      0.44 o
   4   5   6        4.73        4.17      0.34 o
   5   5   6       11.73       11.40      1.06 o
  -6   6   6        1.14        0.58      0.11 o
  -5   6   6        6.69        6.49      0.18 o
  -4   6   6       45.62       45.27      0.47 o
  -3   6   6        2.40        1.76      0.12 o
  -2   6   6       15.53       14.67      0.29 o
  -1   6   6        6.23        6.30      0.21 o
   0   6   6        5.85        5.77      0.21 o
   1   6   6        1.32        1.10      0.19 o
   2   6   6        7.10        6.18      0.36 o
   3   6   6        1.68        1.11      0.26 o
   4   6   6        0.31       -0.21      0.29 o
  -5   7   6        2.64        2.32      0.15 o
  -4   7   6        2.25        2.68      0.16 o
  -3   7   6        2.36        2.30      0.18 o
  -2   7   6        0.43        0.10      0.15 o
  -1   7   6        0.10       -0.39      0.19 o
   0   7   6        0.41       -0.37      0.19 o
   1   7   6        2.21        2.12      0.28 o
   2   7   6        1.04        1.04      0.27 o
   3   7   6        2.36        1.58      0.31 o
  -3   8   6       15.73       17.27      0.43 o
  -2   8   6        1.07        1.14      0.23 o
  -1   8   6        4.66        5.11      0.67 o
   0   8   6       11.03       12.15      0.66 o
   1   8   6        0.63        0.33      0.31 o
   2   8   6        6.72        5.83      0.42 o
  -3  -9   7        0.02       -0.27      0.32 o
  -2  -9   7        0.77        0.45      0.35 o
  -1  -9   7        0.63        0.37      0.35 o
   0  -9   7        0.95        0.87      0.31 o
   1  -9   7        0.50        0.31      0.22 o
   2  -9   7        1.32        1.39      0.21 o
  -4  -8   7        1.68        0.24      0.35 o
  -3  -8   7        3.77        1.02      0.37 o
  -2  -8   7        0.61       -0.46      0.27 o
  -1  -8   7       17.17       16.77      0.57 o
   0  -8   7        0.52        0.09      0.23 o
   1  -8   7        4.35        4.14      0.24 o
   2  -8   7        0.08       -0.20      0.15 o
   3  -8   7        1.68        1.89      0.19 o
  -6  -7   7        0.69        0.82      0.33 o
  -5  -7   7        0.50        0.92      0.30 o
  -4  -7   7        0.00       -0.38      0.27 o
  -3  -7   7        0.48        0.19      0.26 o
  -2  -7   7        4.25        4.13      0.33 o
  -1  -7   7        0.21        0.14      0.14 o
   0  -7   7        0.08       -0.25      0.13 o
   1  -7   7        0.27        0.36      0.13 o
   2  -7   7        4.03        3.44      0.17 o
   3  -7   7       14.01       13.75      0.30 o
   4  -7   7        0.18        0.02      0.11 o
   5  -7   7        2.33        3.10      0.18 o
  -6  -6   7        1.59        1.48      0.33 o
  -5  -6   7        2.54        1.70      0.33 o
  -4  -6   7        4.88        3.87      0.33 o
  -3  -6   7        0.14       -0.39      0.19 o
  -2  -6   7       28.54       28.64      0.48 o
  -1  -6   7        0.10        0.10      0.10 o
   0  -6   7       16.62       17.61      0.30 o
   1  -6   7        0.29       -0.03      0.09 o
   2  -6   7        0.68        0.54      0.09 o
   3  -6   7       12.10       11.61      0.23 o
   4  -6   7        2.83        2.66      0.12 o
   5  -6   7        0.03       -0.01      0.09 o
  -7  -5   7        0.08       -0.54      0.39 o
  -6  -5   7        0.56        0.03      0.23 o
  -5  -5   7       18.27       19.62      0.56 o
  -4  -5   7        1.56        1.34      0.20 o
  -3  -5   7        3.31        2.35      0.15 o
  -2  -5   7        4.87        5.25      0.13 o
  -1  -5   7        0.13        0.13      0.07 o
   0  -5   7        7.25        7.58      0.23 o
   1  -5   7        2.97        2.90      0.09 o
   2  -5   7       36.92       35.94      0.34 o
   3  -5   7       50.56       44.41      0.42 o
   4  -5   7        3.94        3.35      0.13 o
   5  -5   7        0.03       -0.06      0.08 o
   6  -5   7        0.48        0.66      0.12 o
  -7  -4   7        1.91        1.37      0.31 o
  -6  -4   7        0.48        0.40      0.18 o
  -5  -4   7        8.52        7.74      0.24 o
  -4  -4   7       10.16        9.11      0.24 o
  -3  -4   7       52.37       56.70      0.45 o
  -2  -4   7       46.83       46.40      0.40 o
  -1  -4   7        2.80        4.15      0.10 o
   0  -4   7        0.58        0.48      0.06 o
   1  -4   7        7.24        5.78      0.13 o
   2  -4   7       29.05       26.59      0.26 o
   3  -4   7        0.04        0.35      0.07 o
   4  -4   7      115.82       93.53      0.81 o
   5  -4   7       20.39       16.96      0.25 o
   6  -4   7        0.04        0.06      0.10 o
  -8  -3   7        4.84        4.52      0.34 o
  -7  -3   7        1.92        1.49      0.26 o
  -6  -3   7        2.03        1.80      0.16 o
  -5  -3   7        0.84        0.78      0.11 o
  -4  -3   7        1.22        1.19      0.09 o
  -3  -3   7       18.31       17.37      0.20 o
  -2  -3   7        2.47        2.50      0.09 o
  -1  -3   7       50.54       50.76      0.34 o
   0  -3   7        1.77        1.31      0.06 o
   1  -3   7        0.00        0.04      0.06 o
   2  -3   7        9.76        9.79      0.15 o
   3  -3   7       68.82       66.52      0.51 o
   4  -3   7        0.11        0.14      0.07 o
   5  -3   7        1.09        0.87      0.11 o
   6  -3   7        2.71        3.99      0.15 o
  -8  -2   7        6.04        4.62      0.27 o
  -7  -2   7        2.73        1.99      0.20 o
  -6  -2   7        2.33        2.43      0.16 o
  -5  -2   7        2.55        2.41      0.11 o
  -4  -2   7       23.63       23.84      0.27 o
  -3  -2   7       63.16       63.58      0.45 o
  -2  -2   7      187.42      215.42      1.28 o
  -1  -2   7     1420.83     1506.59      8.75 o
   0  -2   7      163.34      165.46      0.96 o
   1  -2   7        0.12        0.53      0.05 o
   2  -2   7        0.19        0.34      0.06 o
   3  -2   7        6.73        7.13      0.15 o
   4  -2   7       13.20        9.95      0.19 o
   5  -2   7       83.64       70.19      0.62 o
   6  -2   7        7.01        5.40      0.17 o
   7  -2   7        0.99        0.98      0.13 o
  -8  -1   7        0.91        0.59      0.17 o
  -7  -1   7        1.46        1.55      0.15 o
  -6  -1   7        0.40        0.35      0.11 o
  -5  -1   7        0.21        0.29      0.07 o
  -4  -1   7       55.20       60.43      0.49 o
  -3  -1   7        0.61        0.71      0.06 o
  -2  -1   7       50.34       56.54      0.38 o
  -1  -1   7      505.40      515.38      3.29 o
   0  -1   7       85.95       91.30      0.53 o
   1  -1   7      129.28      133.41      0.86 o
   2  -1   7       46.48       44.40      0.39 o
   3  -1   7       15.34       13.77      0.19 o
   4  -1   7       24.21       26.47      0.30 o
   5  -1   7        6.62        4.58      0.15 o
   6  -1   7        2.31        2.15      0.14 o
   7  -1   7        4.85        5.68      0.23 o
  -8   0   7        0.20        0.05      0.12 o
  -7   0   7       96.09       92.07      0.83 o
  -6   0   7       19.40       18.85      0.27 o
  -5   0   7       10.86        9.60      0.17 o
  -4   0   7        9.12        7.33      0.14 o
  -3   0   7        0.04        0.28      0.05 o
  -2   0   7       23.07       26.84      0.22 o
  -1   0   7     1307.73     1473.36      8.03 o
   0   0   7     2436.43     2735.98     17.20 o
   1   0   7        4.44        2.14      0.07 o
   2   0   7       28.56       24.32      0.22 o
   3   0   7       10.49       10.41      0.18 o
   4   0   7        8.77        9.96      0.20 o
   5   0   7       11.32       11.21      0.25 o
   6   0   7       13.84       13.87      0.33 o
   7   0   7        0.87       -0.01      0.16 o
  -8   1   7        0.28        1.18      0.13 o
  -7   1   7       22.26       20.19      0.30 o
  -6   1   7       26.48       23.57      0.30 o
  -5   1   7       32.99       29.81      0.32 o
  -4   1   7       28.96       32.18      0.30 o
  -3   1   7      135.86      125.21      0.90 o
  -2   1   7        9.33       10.46      0.14 o
  -1   1   7      604.16      648.81      3.68 o
   0   1   7       78.23       80.58      0.62 o
   1   1   7       53.71       60.36      0.41 o
   2   1   7      141.91      136.16      0.85 o
   3   1   7        1.06        1.17      0.08 o
   4   1   7      148.27      155.58      1.13 o
   5   1   7        0.86        0.83      0.15 o
   6   1   7       12.30       11.65      0.35 o
   7   1   7        0.00       -0.22      0.17 o
  -8   2   7        1.57        1.08      0.12 o
  -7   2   7        2.73        2.63      0.11 o
  -6   2   7      111.16       97.89      0.85 o
  -5   2   7        6.92        4.65      0.17 o
  -4   2   7        7.45        7.94      0.16 o
  -3   2   7       55.34       50.61      0.45 o
  -2   2   7       61.47       54.99      0.47 o
  -1   2   7       30.52       25.66      0.23 o
   0   2   7      172.30      183.97      1.07 o
   1   2   7       50.98       59.91      0.53 o
   2   2   7        9.52        9.79      0.17 o
   3   2   7       50.81       55.62      0.50 o
   4   2   7       39.48       38.84      0.50 o
   5   2   7       12.33       12.51      0.35 o
   6   2   7        6.69        5.95      0.34 o
  -8   3   7       11.53       13.54      0.29 o
  -7   3   7        5.74        4.59      0.15 o
  -6   3   7       27.74       23.97      0.29 o
  -5   3   7        6.16        5.82      0.18 o
  -4   3   7        7.54        8.28      0.19 o
  -3   3   7       28.59       26.65      0.28 o
  -2   3   7       17.10       16.84      0.23 o
  -1   3   7       15.60       15.50      0.20 o
   0   3   7        7.53        8.21      0.15 o
   1   3   7       30.62       32.06      0.33 o
   2   3   7       44.86       45.30      0.40 o
   3   3   7       16.24       15.53      0.39 o
   4   3   7       10.52        8.91      0.31 o
   5   3   7        7.35        7.26      0.34 o
   6   3   7        1.24        1.04      0.39 o
  -7   4   7        0.05        0.20      0.11 o
  -6   4   7        3.28        3.10      0.12 o
  -5   4   7       45.22       38.77      0.42 o
  -4   4   7       13.66       11.12      0.23 o
  -3   4   7        2.20        2.13      0.11 o
  -2   4   7       99.06      109.71      0.80 o
  -1   4   7       10.07        9.30      0.19 o
   0   4   7       24.31       26.92      0.31 o
   1   4   7       34.98       37.25      0.44 o
   2   4   7       13.37       13.75      0.41 o
   3   4   7        4.74        4.37      0.30 o
   4   4   7       36.72       40.11      0.77 o
   5   4   7       31.37       32.28      1.37 o
  -7   5   7       12.13       14.82      0.31 o
  -6   5   7        2.80        2.88      0.13 o
  -5   5   7        0.04        0.40      0.11 o
  -4   5   7       52.17       50.92      0.51 o
  -3   5   7       15.46       14.05      0.26 o
  -2   5   7       10.31        9.82      0.25 o
  -1   5   7        9.97       10.25      0.24 o
   0   5   7       37.14       38.60      0.48 o
   1   5   7        1.80        1.70      0.18 o
   2   5   7        6.43        6.06      0.32 o
   3   5   7        9.72        9.60      0.54 o
   4   5   7        3.83        2.93      0.33 o
   5   5   7        2.41        2.77      0.36 o
  -6   6   7        0.02       -0.05      0.12 o
  -5   6   7        4.76        4.28      0.16 o
  -4   6   7       24.63       24.87      0.36 o
  -3   6   7        2.38        1.86      0.16 o
  -2   6   7        7.89        6.35      0.45 o
  -1   6   7       57.87       59.94      0.67 o
   0   6   7       10.08        9.16      0.32 o
   1   6   7       20.96       18.69      0.47 o
   2   6   7        0.02        0.03      0.22 o
   3   6   7        2.25        2.10      0.29 o
   4   6   7       14.47       15.66      0.58 o
  -5   7   7        0.51        0.43      0.14 o
  -4   7   7       10.03        8.82      0.32 o
  -3   7   7       31.72       31.83      0.56 o
  -2   7   7        0.08        0.05      0.19 o
  -1   7   7        9.40        9.73      0.48 o
   0   7   7       10.25       11.45      0.66 o
   1   7   7        1.78        1.84      0.26 o
   2   7   7        0.44        0.66      0.26 o
   3   7   7        3.62        3.19      0.37 o
  -3   8   7        0.66        0.70      0.23 o
  -2   8   7       11.40       11.42      0.57 o
  -1   8   7       21.69       25.50      1.00 o
   0   8   7        9.16        8.36      0.65 o
   1   8   7        2.37        2.71      0.50 o
  -2  -9   8        0.01        0.00      0.54 o
  -1  -9   8        0.24        0.44      0.46 o
   0  -9   8        0.10        0.07      0.31 o
   1  -9   8        2.34        1.73      0.26 o
  -4  -8   8        9.40        8.22      0.64 o
  -3  -8   8        0.91       -0.39      0.33 o
  -2  -8   8        3.26        2.10      0.33 o
  -1  -8   8        0.12       -0.14      0.29 o
   0  -8   8        0.01       -0.38      0.19 o
   1  -8   8        0.49        0.77      0.20 o
   2  -8   8       12.53       14.16      0.54 o
   3  -8   8       13.65       14.13      0.39 o
  -5  -7   8        0.00        0.00      0.28 o
  -4  -7   8        1.31        1.09      0.31 o
  -3  -7   8        0.06       -0.10      0.26 o
  -2  -7   8        0.13       -0.35      0.22 o
  -1  -7   8        0.00       -0.16      0.18 o
   0  -7   8        4.31        4.15      0.23 o
   1  -7   8        4.98        4.57      0.24 o
   2  -7   8       19.86       18.52      0.41 o
   3  -7   8        1.58        1.35      0.13 o
   4  -7   8        0.00        0.05      0.12 o
  -6  -6   8        0.27        0.47      0.28 o
  -5  -6   8        0.77        0.46      0.28 o
  -4  -6   8       12.49       13.37      0.64 o
  -3  -6   8       78.75       80.74      1.23 o
  -2  -6   8        8.75        8.97      0.41 o
  -1  -6   8        0.83        0.96      0.14 o
   0  -6   8        1.96        1.91      0.14 o
   1  -6   8        0.01       -0.01      0.10 o
   2  -6   8        0.38        0.55      0.15 o
   3  -6   8       45.99       43.81      0.48 o
   4  -6   8       35.77       31.78      0.50 o
   5  -6   8        0.25        0.10      0.11 o
  -7  -5   8        0.39        0.33      0.44 o
  -6  -5   8        2.88        2.93      0.31 o
  -5  -5   8        1.21        0.87      0.28 o
  -4  -5   8        1.95        1.42      0.19 o
  -3  -5   8       19.63       19.82      0.58 o
  -2  -5   8       31.86       34.56      0.39 o
  -1  -5   8        0.02       -0.03      0.07 o
   0  -5   8        8.66        8.37      0.17 o
   1  -5   8        0.46        0.77      0.09 o
   2  -5   8        0.90        0.86      0.10 o
   3  -5   8        1.33        0.79      0.10 o
   4  -5   8        4.74        4.38      0.14 o
   5  -5   8        1.21        1.64      0.11 o
   6  -5   8        4.76        6.40      0.23 o
  -7  -4   8        0.70        0.44      0.31 o
  -6  -4   8        1.02        1.38      0.20 o
  -5  -4   8        0.10       -0.02      0.16 o
  -4  -4   8        0.01       -0.06      0.10 o
  -3  -4   8        9.35       10.61      0.20 o
  -2  -4   8      621.78      636.14      4.71 o
  -1  -4   8       90.93       93.05      0.61 o
   0  -4   8        0.19        0.36      0.07 o
   1  -4   8        5.42        5.07      0.13 o
   2  -4   8       36.59       36.53      0.33 o
   3  -4   8        0.08        0.25      0.08 o
   4  -4   8       12.43       11.40      0.24 o
   5  -4   8       17.70       13.61      0.25 o
   6  -4   8        0.68        0.87      0.12 o
  -8  -3   8        4.53        4.75      0.45 o
  -7  -3   8        1.34        1.28      0.21 o
  -6  -3   8        0.49        0.35      0.16 o
  -5  -3   8       41.06       46.13      0.53 o
  -4  -3   8        7.86        7.50      0.19 o
  -3  -3   8       45.97       44.79      0.36 o
  -2  -3   8      294.77      287.92      2.41 o
  -1  -3   8       14.54       16.93      0.19 o
   0  -3   8       54.34       52.93      0.39 o
   1  -3   8       94.86       90.59      0.67 o
   2  -3   8       55.58       57.11      0.46 o
   3  -3   8       73.20       73.90      0.63 o
   4  -3   8       34.23       29.35      0.34 o
   5  -3   8       10.51        8.93      0.23 o
   6  -3   8        3.01        2.98      0.16 o
  -8  -2   8       22.52       22.04      0.51 o
  -7  -2   8       22.38       23.26      0.47 o
  -6  -2   8        3.14        3.65      0.18 o
  -5  -2   8       13.50       12.58      0.22 o
  -4  -2   8        0.55        0.91      0.08 o
  -3  -2   8        2.57        1.89      0.07 o
  -2  -2   8       75.76       77.99      0.52 o
  -1  -2   8      765.60      851.96      4.98 o
   0  -2   8       18.55       13.14      0.16 o
   1  -2   8       13.48       10.29      0.15 o
   2  -2   8       36.59       34.58      0.33 o
   3  -2   8        0.02        0.32      0.07 o
   4  -2   8       51.96       44.18      0.47 o
   5  -2   8        0.02        0.11      0.09 o
   6  -2   8        8.24        5.14      0.19 o
  -8  -1   8        6.98        6.87      0.49 o
  -7  -1   8        9.54        9.84      0.33 o
  -6  -1   8        4.71        4.47      0.15 o
  -5  -1   8        6.02        7.52      0.18 o
  -4  -1   8       64.84       61.38      0.51 o
  -3  -1   8       27.09       25.54      0.24 o
  -2  -1   8      285.98      292.37      1.71 o
  -1  -1   8       15.56       16.97      0.20 o
   0  -1   8      208.56      221.97      1.26 o
   1  -1   8      170.45      157.50      1.03 o
   2  -1   8        3.16        2.72      0.10 o
   3  -1   8      190.77      197.76      1.39 o
   4  -1   8        1.16        1.35      0.10 o
   5  -1   8       32.30       31.16      0.41 o
   6  -1   8        0.03        0.08      0.13 o
  -8   0   8        0.51        0.26      0.15 o
  -7   0   8       10.79        8.49      0.24 o
  -6   0   8       27.98       23.67      0.33 o
  -5   0   8        1.85        1.28      0.09 o
  -4   0   8      120.71      115.66      0.84 o
  -3   0   8        7.31        7.18      0.13 o
  -2   0   8       46.20       35.17      0.27 o
  -1   0   8      153.73      159.34      1.32 o
   0   0   8        1.16        0.19      0.04 o
   1   0   8        3.99        3.34      0.10 o
   2   0   8       36.32       35.97      0.30 o
   3   0   8      311.97      315.07      2.02 o
   4   0   8       35.27       34.38      0.36 o
   5   0   8       10.71       10.56      0.29 o
   6   0   8        1.30        1.69      0.18 o
  -8   1   8        8.41        9.88      0.26 o
  -7   1   8        4.53        4.14      0.15 o
  -6   1   8        3.55        2.80      0.14 o
  -5   1   8       83.38       81.88      0.73 o
  -4   1   8        1.03        0.80      0.08 o
  -3   1   8        3.64        2.92      0.10 o
  -2   1   8        6.23        5.21      0.12 o
  -1   1   8       31.95       31.85      0.27 o
   0   1   8       81.86       88.75      0.69 o
   1   1   8      159.77      154.61      0.97 o
   2   1   8       15.60       16.28      0.20 o
   3   1   8        0.36       -0.27      0.19 o
   4   1   8        0.74        0.79      0.14 o
   5   1   8        0.17        0.19      0.15 o
   6   1   8        0.24        0.03      0.17 o
  -8   2   8        0.24        0.18      0.12 o
  -7   2   8        8.72        7.46      0.21 o
  -6   2   8        4.26        2.51      0.13 o
  -5   2   8       63.71       55.40      0.54 o
  -4   2   8       15.48       16.90      0.23 o
  -3   2   8      142.04      140.57      1.05 o
  -2   2   8       70.63       66.49      0.53 o
  -1   2   8       50.71       59.45      0.44 o
   0   2   8      294.78      312.80      1.88 o
   1   2   8      139.57      144.91      1.05 o
   2   2   8        1.09        0.82      0.09 o
   3   2   8        0.00       -0.50      0.25 o
   4   2   8       59.26       60.12      0.66 o
   5   2   8        1.61        1.59      0.26 o
   6   2   8        0.00       -0.25      0.25 o
  -7   3   8        1.45        1.67      0.11 o
  -6   3   8        5.07        3.39      0.13 o
  -5   3   8      126.35      115.52      1.05 o
  -4   3   8       68.54       61.88      0.60 o
  -3   3   8       77.80       75.93      0.63 o
  -2   3   8       69.09       68.90      0.56 o
  -1   3   8      122.29      123.06      0.87 o
   0   3   8        3.92        4.35      0.12 o
   1   3   8        1.67        2.07      0.11 o
   2   3   8       37.89       38.33      0.55 o
   3   3   8       13.73       12.40      0.47 o
   4   3   8       44.15       44.25      0.71 o
   5   3   8        0.47        0.15      0.34 o
   6   3   8        0.99        0.44      0.39 o
  -7   4   8        0.21        0.14      0.12 o
  -6   4   8        2.85        2.23      0.12 o
  -5   4   8        7.10        6.48      0.19 o
  -4   4   8        3.47        3.01      0.14 o
  -3   4   8      154.55      157.07      1.25 o
  -2   4   8       14.15       11.47      0.25 o
  -1   4   8      109.30      108.91      0.88 o
   0   4   8        7.49        5.83      0.20 o
   1   4   8        8.94        8.79      0.31 o
   2   4   8       48.06       49.36      0.78 o
   3   4   8       46.12       49.08      0.83 o
   4   4   8       87.20       96.78      1.35 o
   5   4   8        3.54        3.70      0.40 o
  -6   5   8        1.91        1.91      0.12 o
  -5   5   8       12.64       11.85      0.25 o
  -4   5   8       31.10       28.20      0.42 o
  -3   5   8        9.60        9.15      0.26 o
  -2   5   8        6.49        6.09      0.21 o
  -1   5   8        3.97        3.50      0.24 o
   0   5   8        0.25        0.09      0.19 o
   1   5   8        4.99        4.28      0.26 o
   2   5   8        2.81        2.45      0.26 o
   3   5   8       32.60       33.21      0.69 o
   4   5   8       28.80       32.17      0.73 o
  -6   6   8        0.18        0.02      0.12 o
  -5   6   8        0.51        0.34      0.13 o
  -4   6   8        0.47        0.75      0.14 o
  -3   6   8        1.10        1.16      0.19 o
  -2   6   8      175.71      191.45      2.02 o
  -1   6   8        5.09        5.39      0.33 o
   0   6   8        8.37        7.87      0.33 o
   1   6   8       13.22       13.08      0.45 o
   2   6   8        1.47        1.29      0.26 o
   3   6   8        1.49        1.65      0.30 o
  -4   7   8        0.17        0.10      0.17 o
  -3   7   8        5.34        4.29      0.24 o
  -2   7   8       32.17       33.85      0.72 o
  -1   7   8       10.72       13.09      0.66 o
   0   7   8       10.48       11.32      0.55 o
   1   7   8        0.53        0.13      0.26 o
   2   7   8        0.04       -0.35      0.27 o
  -1   8   8       69.45       70.52      1.70 o
  -2  -9   9        0.12        0.49      0.60 o
  -1  -9   9        0.37        0.49      0.46 o
   0  -9   9        0.03        0.01      0.49 o
  -4  -8   9       14.91       15.05      1.01 o
  -3  -8   9       14.56       14.89      0.65 o
  -2  -8   9        0.16        0.33      0.27 o
  -1  -8   9        0.33        0.11      0.39 o
   0  -8   9        0.21        0.34      0.29 o
   1  -8   9        0.90        0.80      0.32 o
   2  -8   9        1.44        1.46      0.21 o
   3  -8   9       17.67       16.93      0.43 o
  -5  -7   9        1.40        1.31      0.33 o
  -4  -7   9        9.00        8.65      0.57 o
  -3  -7   9        7.63        8.08      0.44 o
  -2  -7   9        0.14        0.46      0.26 o
  -1  -7   9        4.91        5.17      0.28 o
   0  -7   9        0.32        0.47      0.17 o
   1  -7   9        4.12        4.46      0.25 o
   2  -7   9        0.52        0.60      0.17 o
   3  -7   9        5.61        5.54      0.25 o
   4  -7   9        0.38        0.46      0.18 o
  -6  -6   9        0.42        0.74      0.31 o
  -5  -6   9        0.68        0.71      0.28 o
  -4  -6   9        1.49        1.54      0.28 o
  -3  -6   9       61.00       58.48      1.01 o
  -2  -6   9       53.36       48.76      0.76 o
  -1  -6   9        0.10        0.12      0.13 o
   0  -6   9       30.33       32.49      0.48 o
   1  -6   9        0.54        1.17      0.15 o
   2  -6   9        2.18        1.73      0.14 o
   3  -6   9        6.62        6.21      0.20 o
   4  -6   9       13.66       11.12      0.30 o
   5  -6   9        0.31        0.23      0.12 o
  -7  -5   9        0.70        0.87      0.39 o
  -6  -5   9        4.20        5.47      0.38 o
  -5  -5   9        9.30       11.12      0.79 o
  -4  -5   9       10.19       10.12      0.41 o
  -3  -5   9       43.13       39.77      0.71 o
  -2  -5   9        3.83        3.56      0.17 o
  -1  -5   9       26.52       27.42      0.37 o
   0  -5   9       35.05       36.27      0.38 o
   1  -5   9       12.20       12.34      0.24 o
   2  -5   9       62.06       63.10      0.65 o
   3  -5   9       17.03       17.47      0.29 o
   4  -5   9        8.57        7.22      0.21 o
   5  -5   9        2.18        2.60      0.16 o
  -7  -4   9        0.35        0.35      0.34 o
  -6  -4   9        8.32        8.02      0.37 o
  -5  -4   9       23.57       24.97      0.70 o
  -4  -4   9        0.06        0.35      0.14 o
  -3  -4   9        3.38        3.98      0.14 o
  -2  -4   9       24.29       21.75      0.27 o
  -1  -4   9        8.01        8.22      0.16 o
   0  -4   9        0.06        0.20      0.07 o
   1  -4   9      149.43      155.00      1.09 o
   2  -4   9       67.24       66.10      0.55 o
   3  -4   9       33.65       30.35      0.36 o
   4  -4   9       10.27        8.20      0.22 o
   5  -4   9       21.19       19.50      0.36 o
   6  -4   9        5.58        4.44      0.20 o
  -8  -3   9        0.10        0.09      0.29 o
  -7  -3   9        0.77        0.89      0.24 o
  -6  -3   9        0.14        0.17      0.13 o
  -5  -3   9        0.00        0.23      0.12 o
  -4  -3   9        2.16        1.79      0.12 o
  -3  -3   9        2.88        2.25      0.09 o
  -2  -3   9       13.03       11.73      0.25 o
  -1  -3   9      178.07      180.36      1.08 o
   0  -3   9       99.18       97.35      0.65 o
   1  -3   9        0.14        0.12      0.07 o
   2  -3   9       42.88       44.11      0.41 o
   3  -3   9        0.07        0.02      0.08 o
   4  -3   9       10.60       11.53      0.25 o
   5  -3   9        0.08        0.22      0.12 o
   6  -3   9       12.26       13.99      0.37 o
  -8  -2   9        0.55        0.38      0.21 o
  -7  -2   9       25.66       26.30      0.50 o
  -6  -2   9        3.21        2.98      0.20 o
  -5  -2   9       25.55       26.49      0.39 o
  -4  -2   9      156.91      162.04      1.18 o
  -3  -2   9        7.91        6.81      0.15 o
  -2  -2   9      183.39      203.61      1.28 o
  -1  -2   9        7.04        7.29      0.16 o
   0  -2   9      108.36      110.23      0.69 o
   1  -2   9        7.16        5.87      0.15 o
   2  -2   9      304.71      305.50      2.08 o
   3  -2   9       67.59       71.32      0.61 o
   4  -2   9        0.66        0.63      0.11 o
   5  -2   9        0.82        0.67      0.12 o
   6  -2   9       37.49       39.28      0.87 o
  -8  -1   9        0.00       -0.01      0.15 o
  -7  -1   9       10.42        9.56      0.32 o
  -6  -1   9       84.03       84.91      0.86 o
  -5  -1   9        2.76        3.70      0.13 o
  -4  -1   9       84.03       82.34      0.65 o
  -3  -1   9       62.24       60.24      0.44 o
  -2  -1   9      177.03      173.50      1.06 o
  -1  -1   9       24.59       26.78      0.49 o
   0  -1   9      108.88      104.89      0.66 o
   1  -1   9        9.05       11.01      0.17 o
   2  -1   9        1.15        1.00      0.10 o
   3  -1   9       75.68       80.16      0.67 o
   4  -1   9        1.23        0.78      0.12 o
   5  -1   9        0.80        0.37      0.13 o
   6  -1   9        3.31        4.77      0.23 o
  -8   0   9        0.24        0.24      0.22 o
  -7   0   9        0.44        0.37      0.12 o
  -6   0   9       64.87       63.95      0.64 o
  -5   0   9       33.04       34.66      0.35 o
  -4   0   9        6.09        5.61      0.23 o
  -3   0   9      207.49      199.60      1.35 o
  -2   0   9       37.79       39.11      0.31 o
  -1   0   9       81.66       90.20      0.58 o
   0   0   9      458.28      451.99      2.80 o
   1   0   9       62.66       69.48      0.51 o
   2   0   9      278.78      277.29      1.86 o
   3   0   9        6.14        4.69      0.22 o
   4   0   9       10.48       10.75      0.27 o
   5   0   9       10.04        8.71      0.32 o
   6   0   9        5.00        5.56      0.29 o
  -8   1   9        0.01       -0.11      0.14 o
  -7   1   9        5.48        4.12      0.17 o
  -6   1   9       59.93       54.51      0.56 o
  -5   1   9       55.36       50.00      0.52 o
  -4   1   9       49.42       49.41      0.45 o
  -3   1   9       75.37       70.52      0.57 o
  -2   1   9       49.04       47.12      0.37 o
  -1   1   9        1.63        1.67      0.07 o
   0   1   9       35.27       35.30      0.34 o
   1   1   9       44.22       49.40      0.39 o
   2   1   9       89.09       86.92      0.64 o
   3   1   9      167.61      170.68      1.45 o
   4   1   9       15.30       15.62      0.34 o
   5   1   9        4.04        3.78      0.25 o
   6   1   9        0.01       -0.09      0.20 o
  -8   2   9        1.41        2.50      0.17 o
  -7   2   9        1.76        2.28      0.14 o
  -6   2   9        0.23       -0.05      0.10 o
  -5   2   9       10.92        9.44      0.22 o
  -4   2   9      262.55      263.43      1.88 o
  -3   2   9      251.18      241.59      1.73 o
  -2   2   9      158.67      154.11      1.12 o
  -1   2   9        3.38        5.23      0.14 o
   0   2   9      159.79      164.85      1.06 o
   1   2   9      112.33      108.49      0.99 o
   2   2   9       29.58       33.01      0.46 o
   3   2   9      607.32      636.52      5.66 o
   4   2   9       93.64       97.60      1.08 o
   5   2   9        2.58        2.63      0.33 o
   6   2   9        4.58        3.82      0.65 o
  -7   3   9        1.85        2.47      0.13 o
  -6   3   9        3.56        3.78      0.16 o
  -5   3   9        0.06       -0.02      0.10 o
  -4   3   9       36.14       34.24      0.42 o
  -3   3   9       39.54       39.38      0.43 o
  -2   3   9       35.57       34.35      0.34 o
  -1   3   9       66.41       64.88      0.56 o
   0   3   9       12.36       12.50      0.24 o
   1   3   9        0.00        0.06      0.10 o
   2   3   9       98.59       97.89      1.28 o
   3   3   9      150.92      157.78      1.93 o
   4   3   9       16.43       20.22      0.55 o
   5   3   9        0.62        0.54      0.39 o
  -7   4   9        3.26        4.86      0.18 o
  -6   4   9        2.18        2.24      0.15 o
  -5   4   9        8.30        9.09      0.24 o
  -4   4   9        4.56        4.44      0.17 o
  -3   4   9      241.06      251.05      2.03 o
  -2   4   9      289.61      295.00      2.28 o
  -1   4   9        0.82        0.62      0.14 o
   0   4   9       61.05       59.77      0.73 o
   1   4   9        4.34        3.44      0.25 o
   2   4   9        3.12        2.92      0.26 o
   3   4   9       12.91       13.92      0.63 o
   4   4   9      135.62      139.91      1.79 o
   5   4   9       11.08       11.99      0.77 o
  -6   5   9        0.00        0.08      0.12 o
  -5   5   9        3.52        2.51      0.17 o
  -4   5   9        0.66        0.54      0.13 o
  -3   5   9      134.28      136.40      1.49 o
  -2   5   9      100.11      107.37      1.14 o
  -1   5   9       58.53       60.68      0.71 o
   0   5   9        2.78        2.24      0.25 o
   1   5   9        4.63        4.61      0.30 o
   2   5   9        1.80        1.62      0.25 o
   3   5   9       28.13       29.82      0.81 o
   4   5   9        8.55        9.51      0.83 o
  -5   6   9        3.18        3.32      0.23 o
  -4   6   9        0.01       -0.14      0.15 o
  -3   6   9       10.03       10.75      0.42 o
  -2   6   9       59.69       60.66      1.34 o
  -1   6   9      165.45      170.24      2.30 o
   0   6   9       10.13       10.16      0.44 o
   1   6   9        2.50        2.87      0.29 o
   2   6   9        0.49        0.31      0.25 o
   3   6   9        5.44        4.41      0.36 o
  -4   7   9        0.25        0.31      0.19 o
  -3   7   9        9.98       11.67      0.47 o
  -2   7   9       27.34       29.33      1.00 o
  -1   7   9        4.82        5.98      0.51 o
   0   7   9        0.01        0.26      0.43 o
   1   7   9        0.32        0.25      0.27 o
  -4  -8  10        1.26        0.79      0.35 o
  -3  -8  10       16.56       15.81      0.62 o
  -2  -8  10        0.22        0.62      0.28 o
  -1  -8  10       10.95       13.56      0.81 o
   0  -8  10       13.73       16.16      1.58 o
   1  -8  10        2.29        2.63      0.26 o
   2  -8  10        7.80        8.53      0.71 o
  -5  -7  10        0.30        0.21      0.32 o
  -4  -7  10        0.70        0.16      0.30 o
  -3  -7  10        4.82        5.22      0.38 o
  -2  -7  10        9.78       10.66      0.49 o
  -1  -7  10        1.62        1.94      0.27 o
   0  -7  10        2.35        2.62      0.26 o
   1  -7  10       20.46       23.27      0.51 o
   2  -7  10        0.08        0.06      0.16 o
   3  -7  10        2.69        1.85      0.20 o
  -6  -6  10       18.53       20.95      0.77 o
  -5  -6  10        4.51        5.02      0.57 o
  -4  -6  10        0.07        0.06      0.26 o
  -3  -6  10        1.01        0.49      0.27 o
  -2  -6  10       16.08       17.67      0.54 o
  -1  -6  10        2.80        2.89      0.31 o
   0  -6  10       18.94       22.19      0.42 o
   1  -6  10       99.47      101.05      1.25 o
   2  -6  10        3.33        3.49      0.21 o
   3  -6  10        2.35        1.89      0.19 o
   4  -6  10       13.87       15.95      0.39 o
  -7  -5  10        0.10        0.65      0.42 o
  -6  -5  10        8.64        9.95      0.94 o
  -5  -5  10        4.28        5.08      0.37 o
  -4  -5  10        9.04       11.06      0.49 o
  -3  -5  10       14.32       15.47      0.47 o
  -2  -5  10       21.73       21.37      0.47 o
  -1  -5  10       28.44       28.57      0.43 o
   0  -5  10        3.84        4.17      0.18 o
   1  -5  10        0.30        0.92      0.14 o
   2  -5  10        1.31        1.33      0.14 o
   3  -5  10        0.09       -0.17      0.11 o
   4  -5  10        0.03       -0.04      0.12 o
   5  -5  10       10.38       12.42      0.35 o
  -7  -4  10        2.08        2.91      0.46 o
  -6  -4  10        5.41        6.20      0.38 o
  -5  -4  10       50.00       52.76      1.09 o
  -4  -4  10        4.91        4.60      0.23 o
  -3  -4  10        7.68        7.80      0.26 o
  -2  -4  10        1.64        1.43      0.11 o
  -1  -4  10      119.14      123.19      0.88 o
   0  -4  10       89.78       89.11      0.70 o
   1  -4  10        1.84        2.98      0.14 o
   2  -4  10       23.77       25.53      0.37 o
   3  -4  10       23.12       21.05      0.32 o
   4  -4  10        3.50        3.32      0.16 o
   5  -4  10       26.75       29.32      0.59 o
  -7  -3  10       26.64       28.67      0.82 o
  -6  -3  10        0.28        0.54      0.24 o
  -5  -3  10       44.82       49.00      0.58 o
  -4  -3  10       31.78       33.65      0.42 o
  -3  -3  10       52.09       53.23      0.47 o
  -2  -3  10        6.93        5.26      0.14 o
  -1  -3  10        0.82        1.01      0.08 o
   0  -3  10       29.57       30.68      0.29 o
   1  -3  10       29.94       29.08      0.34 o
   2  -3  10      163.39      162.92      1.27 o
   3  -3  10        0.02       -0.04      0.10 o
   4  -3  10        3.08        2.10      0.14 o
   5  -3  10        0.18        0.07      0.14 o
  -8  -2  10        0.20       -0.18      0.23 o
  -7  -2  10        5.40        5.09      0.29 o
  -6  -2  10       14.03       14.20      0.35 o
  -5  -2  10      198.30      204.76      1.71 o
  -4  -2  10       12.95       13.09      0.25 o
  -3  -2  10       61.72       57.15      0.47 o
  -2  -2  10       11.70       13.63      0.19 o
  -1  -2  10      204.59      200.59      1.40 o
   0  -2  10       78.56       83.57      0.56 o
   1  -2  10      671.51      665.62      4.38 o
   2  -2  10      519.79      503.62      3.68 o
   3  -2  10       20.93       20.73      0.30 o
   4  -2  10       23.65       20.39      0.38 o
   5  -2  10        4.73        4.20      0.21 o
   6  -2  10        0.08        0.02      0.14 o
  -8  -1  10        1.01        1.08      0.20 o
  -7  -1  10        6.46        5.12      0.25 o
  -6  -1  10       16.66       15.50      0.38 o
  -5  -1  10        8.11       10.09      0.28 o
  -4  -1  10        0.21        0.50      0.09 o
  -3  -1  10       14.61       14.60      0.20 o
  -2  -1  10       68.30       67.64      0.50 o
  -1  -1  10       75.14       76.05      0.62 o
   0  -1  10       19.26       23.09      0.23 o
   1  -1  10      431.34      413.77      2.69 o
   2  -1  10      379.33      374.87      2.65 o
   3  -1  10       29.48       27.91      0.44 o
   4  -1  10        1.77        2.08      0.18 o
   5  -1  10        0.01        0.15      0.14 o
   6  -1  10        0.12        0.48      0.19 o
  -8   0  10        1.75        1.70      0.19 o
  -7   0  10        1.50        0.98      0.17 o
  -6   0  10        0.82        0.88      0.16 o
  -5   0  10       68.76       70.89      0.60 o
  -4   0  10      734.04      743.77      4.87 o
  -3   0  10        2.85        2.84      0.11 o
  -2   0  10        0.06        0.14      0.06 o
  -1   0  10      277.39      299.80      1.84 o
   0   0  10        6.93        7.69      0.16 o
   1   0  10        3.09        4.31      0.12 o
   2   0  10      815.81      816.24      5.74 o
   3   0  10      372.60      381.32      3.19 o
   4   0  10        0.01       -0.15      0.15 o
   5   0  10       11.88       12.56      0.45 o
   6   0  10        0.22        0.17      0.27 o
  -8   1  10        0.54        0.79      0.16 o
  -7   1  10        0.17        0.50      0.15 o
  -6   1  10        6.62        7.03      0.21 o
  -5   1  10       53.49       51.85      0.55 o
  -4   1  10      332.34      328.21      2.29 o
  -3   1  10      223.66      220.95      1.50 o
  -2   1  10      206.77      200.95      1.27 o
  -1   1  10        1.32        1.82      0.08 o
   0   1  10       13.40       15.55      0.23 o
   1   1  10      169.04      164.86      1.22 o
   2   1  10      458.16      459.09      3.38 o
   3   1  10       16.63       19.00      0.38 o
   4   1  10        0.01       -0.16      0.20 o
   5   1  10        0.74        1.01      0.27 o
  -7   2  10        1.77        1.46      0.15 o
  -6   2  10        2.73        2.73      0.15 o
  -5   2  10        2.65        2.42      0.13 o
  -4   2  10       16.84       18.12      0.27 o
  -3   2  10      589.36      584.60      4.04 o
  -2   2  10       73.26       73.48      0.62 o
  -1   2  10       47.79       45.89      0.41 o
   0   2  10        2.52        2.21      0.10 o
   1   2  10        1.88        2.13      0.16 o
   2   2  10       16.03       18.60      0.54 o
   3   2  10       56.32       58.64      0.91 o
   4   2  10       32.64       32.13      0.71 o
   5   2  10        1.39        1.53      0.76 o
  -7   3  10        1.45        1.50      0.15 o
  -6   3  10        2.36        1.53      0.13 o
  -5   3  10        4.76        4.71      0.17 o
  -4   3  10      206.84      207.82      1.71 o
  -3   3  10      211.79      212.80      1.57 o
  -2   3  10       36.43       34.99      0.43 o
  -1   3  10        1.57        1.51      0.14 o
   0   3  10       35.68       36.73      0.62 o
   1   3  10       11.05       11.89      0.40 o
   2   3  10       24.34       26.01      0.62 o
   3   3  10        8.01        8.29      0.76 o
   4   3  10        0.41        1.09      0.27 o
   5   3  10        1.06        1.53      0.46 o
  -6   4  10       11.04       11.63      0.28 o
  -5   4  10        7.04        8.71      0.27 o
  -4   4  10       12.86       12.55      0.33 o
  -3   4  10        3.81        4.25      0.23 o
  -2   4  10      306.19      315.04      2.68 o
  -1   4  10       84.60       85.61      0.89 o
   0   4  10        0.00        0.02      0.18 o
   1   4  10        8.04        9.14      0.39 o
   2   4  10        8.14        6.61      0.34 o
   3   4  10       48.90       48.63      0.86 o
   4   4  10        0.04        0.92      0.27 o
  -6   5  10        5.20        5.92      0.26 o
  -5   5  10        4.99        6.12      0.28 o
  -4   5  10       23.32       24.30      0.48 o
  -3   5  10       16.19       18.13      0.43 o
  -2   5  10        0.97        1.82      0.20 o
  -1   5  10       37.31       41.14      0.67 o
   0   5  10        3.71        3.08      0.26 o
   1   5  10        0.01       -0.27      0.22 o
   2   5  10        1.52        0.94      0.25 o
   3   5  10        5.89        6.10      0.38 o
  -5   6  10       17.61       20.47      0.48 o
  -4   6  10        3.15        3.67      0.25 o
  -3   6  10        2.32        2.32      0.24 o
  -2   6  10        3.79        3.71      0.40 o
  -1   6  10       46.08       48.17      1.14 o
   0   6  10        1.91        1.82      0.27 o
   1   6  10        1.07        0.62      0.26 o
   2   6  10        7.87        7.01      0.39 o
  -3   7  10        0.12       -0.21      0.27 o
  -2   7  10        2.42        3.27      0.46 o
  -1   7  10       14.94       17.85      0.85 o
   0   7  10       10.37       12.28      0.98 o
  -3  -8  11        1.47        1.86      0.34 o
  -2  -8  11        2.02        2.66      0.34 o
  -1  -8  11        9.47       14.17      2.23 o
   0  -8  11       20.13       22.86      1.42 o
   1  -8  11        0.65        0.76      0.26 o
  -5  -7  11        3.53        4.56      0.41 o
  -4  -7  11        2.37        1.84      0.36 o
  -3  -7  11        0.07       -0.27      0.28 o
  -2  -7  11       10.83        9.89      0.46 o
  -1  -7  11        1.54        2.30      0.31 o
   0  -7  11        2.84        3.90      0.35 o
   1  -7  11        7.73        8.66      0.40 o
   2  -7  11        0.53        0.48      0.17 o
   3  -7  11        0.29        0.38      0.18 o
  -6  -6  11        0.07        1.38      0.35 o
  -5  -6  11       11.73       12.43      0.58 o
  -4  -6  11        0.40        0.07      0.30 o
  -3  -6  11        1.05        0.22      0.26 o
  -2  -6  11       17.53       18.87      0.56 o
  -1  -6  11       37.07       41.22      0.70 o
   0  -6  11      148.50      160.69      1.70 o
   1  -6  11        1.84        2.28      0.23 o
   2  -6  11        8.50        8.71      0.32 o
   3  -6  11        3.85        3.89      0.28 o
   4  -6  11        2.58        3.44      0.23 o
  -6  -5  11        0.55        1.35      0.31 o
  -5  -5  11        1.47        1.58      0.31 o
  -4  -5  11        0.49        0.62      0.26 o
  -3  -5  11       10.00        9.76      0.41 o
  -2  -5  11        1.56        1.25      0.22 o
  -1  -5  11       66.30       65.12      1.10 o
   0  -5  11      119.73      124.52      1.25 o
   1  -5  11       98.37      103.63      1.08 o
   2  -5  11        4.41        4.47      0.23 o
   3  -5  11        1.63        1.37      0.18 o
   4  -5  11        0.23        0.65      0.16 o
  -7  -4  11        1.77        2.02      0.46 o
  -6  -4  11      103.42      111.26      2.74 o
  -5  -4  11       31.49       34.12      0.70 o
  -4  -4  11       46.19       50.23      1.21 o
  -3  -4  11        8.39        8.97      0.41 o
  -2  -4  11       20.60       18.28      0.38 o
  -1  -4  11       16.25       16.29      0.41 o
   0  -4  11      157.99      165.75      1.50 o
   1  -4  11      712.81      716.77      5.48 o
   2  -4  11       27.93       28.03      0.51 o
   3  -4  11        3.44        3.72      0.20 o
   4  -4  11        3.72        3.52      0.21 o
   5  -4  11        0.57        0.19      0.16 o
  -7  -3  11        4.28        3.53      0.38 o
  -6  -3  11       48.42       51.02      0.91 o
  -5  -3  11       42.72       47.19      0.67 o
  -4  -3  11       54.12       57.79      0.70 o
  -3  -3  11       60.41       59.59      0.70 o
  -2  -3  11        1.35        1.42      0.11 o
  -1  -3  11       25.01       24.38      0.29 o
   0  -3  11      516.08      511.27      3.51 o
   1  -3  11      398.67      397.77      3.12 o
   2  -3  11        3.35        2.77      0.17 o
   3  -3  11        0.29        0.53      0.14 o
   4  -3  11        1.23        1.39      0.20 o
   5  -3  11        1.47        3.29      0.23 o
  -7  -2  11        5.10        5.45      0.43 o
  -6  -2  11        0.12        0.64      0.19 o
  -5  -2  11      231.51      239.07      1.97 o
  -4  -2  11       89.74       88.94      0.82 o
  -3  -2  11        0.96        1.26      0.10 o
  -2  -2  11      113.13      111.15      0.83 o
  -1  -2  11        4.18        4.03      0.12 o
   0  -2  11       10.42        9.71      0.19 o
   1  -2  11       74.93       73.85      0.69 o
   2  -2  11      306.03      302.42      2.51 o
   3  -2  11        0.00       -0.16      0.14 o
   4  -2  11        7.83       10.17      0.33 o
   5  -2  11        0.37        0.60      0.17 o
  -7  -1  11        0.84        0.98      0.19 o
  -6  -1  11       33.21       33.42      0.56 o
  -5  -1  11      276.49      278.06      2.25 o
  -4  -1  11      152.50      154.58      1.21 o
  -3  -1  11       78.84       78.54      0.60 o
  -2  -1  11       18.80       18.14      0.23 o
  -1  -1  11       98.88      100.29      0.77 o
   0  -1  11      129.19      127.17      0.89 o
   1  -1  11      329.26      332.14      2.54 o
   2  -1  11        0.92        0.53      0.15 o
   3  -1  11       13.44       13.74      0.32 o
   4  -1  11        2.67        2.89      0.18 o
   5  -1  11        1.03        0.74      0.22 o
  -7   0  11        5.57        5.92      0.27 o
  -6   0  11        2.09        1.95      0.19 o
  -5   0  11       40.73       40.55      0.56 o
  -4   0  11      146.01      149.01      1.21 o
  -3   0  11      390.37      388.92      2.79 o
  -2   0  11       41.48       37.53      0.35 o
  -1   0  11        6.24        2.44      0.10 o
   0   0  11        0.49        0.12      0.07 o
   1   0  11      120.20      126.84      1.14 o
   2   0  11       62.25       59.97      0.63 o
   3   0  11       38.32       36.30      0.50 o
   4   0  11        7.87        8.57      0.39 o
   5   0  11        2.24        2.17      0.29 o
  -7   1  11        1.10        1.04      0.17 o
  -6   1  11       20.43       22.70      0.44 o
  -5   1  11      102.32      103.29      1.06 o
  -4   1  11       62.97       61.12      0.61 o
  -3   1  11       19.43       19.58      0.30 o
  -2   1  11       80.91       80.29      0.61 o
  -1   1  11       34.59       38.08      0.38 o
   0   1  11       15.51       15.40      0.28 o
   1   1  11        0.19        0.05      0.12 o
   2   1  11       13.94       14.68      0.41 o
   3   1  11        5.81        5.73      0.29 o
   4   1  11        8.52        9.26      0.62 o
   5   1  11        1.98        1.73      0.39 o
  -7   2  11        7.21        7.74      0.31 o
  -6   2  11       46.23       53.18      0.68 o
  -5   2  11        2.38        2.11      0.16 o
  -4   2  11       59.69       58.92      0.67 o
  -3   2  11      138.07      140.80      1.16 o
  -2   2  11      291.66      287.15      2.12 o
  -1   2  11        0.92        1.30      0.12 o
   0   2  11       44.47       41.07      0.57 o
   1   2  11       23.79       23.36      0.46 o
   2   2  11       74.23       71.30      1.03 o
   3   2  11       14.95       14.12      0.69 o
   4   2  11       31.31       34.16      0.86 o
   5   2  11        0.47        0.33      0.39 o
  -7   3  11        6.39        8.92      0.33 o
  -6   3  11        3.74        3.82      0.22 o
  -5   3  11       26.69       27.67      0.47 o
  -4   3  11        0.42        0.46      0.16 o
  -3   3  11       51.95       52.42      0.64 o
  -2   3  11      197.91      200.43      1.78 o
  -1   3  11       10.55       10.31      0.35 o
   0   3  11        8.60        7.99      0.31 o
   1   3  11        3.41        3.22      0.27 o
   2   3  11       44.48       46.39      0.79 o
   3   3  11        2.99        3.07      0.29 o
   4   3  11        0.61        1.01      0.27 o
  -6   4  11        5.86        6.74      0.32 o
  -5   4  11       14.58       16.35      0.40 o
  -4   4  11        2.43        2.36      0.20 o
  -3   4  11        3.67        3.15      0.22 o
  -2   4  11       19.68       21.12      0.40 o
  -1   4  11        6.71        5.74      0.28 o
   0   4  11        1.49        1.91      0.25 o
   1   4  11       11.43        9.61      0.47 o
   2   4  11        1.24        1.35      0.25 o
   3   4  11        0.06        0.08      0.25 o
  -5   5  11        0.00        0.21      0.18 o
  -4   5  11        1.58        1.85      0.20 o
  -3   5  11        8.64        9.22      0.40 o
  -2   5  11       21.82       22.92      0.63 o
  -1   5  11       22.88       23.50      0.57 o
   0   5  11        0.22        0.14      0.23 o
   1   5  11        0.04       -0.44      0.22 o
   2   5  11        0.29        0.06      0.25 o
   3   5  11        0.92        0.82      0.28 o
  -4   6  11        3.84        4.37      0.31 o
  -3   6  11        2.54        2.06      0.31 o
  -2   6  11        0.35        0.26      0.31 o
  -1   6  11        0.07        0.42      0.34 o
   0   6  11        0.06        0.52      0.25 o
   1   6  11       12.00       15.46      0.60 o
  -2  -8  12        0.61        1.57      0.40 o
  -1  -8  12       71.96       78.60      3.00 o
   0  -8  12       24.49       28.68      2.13 o
  -4  -7  12        1.16        0.77      0.34 o
  -3  -7  12        0.03       -0.28      0.30 o
  -2  -7  12       28.49       30.82      0.77 o
  -1  -7  12       86.25       95.94      1.66 o
   0  -7  12       26.33       30.28      1.04 o
   1  -7  12        1.09        0.90      0.29 o
   2  -7  12        0.35        0.78      0.22 o
  -5  -6  12        1.45        2.75      0.37 o
  -4  -6  12        0.68        0.99      0.30 o
  -3  -6  12        6.60        5.71      0.38 o
  -2  -6  12        2.76        2.45      0.31 o
  -1  -6  12        0.88        2.17      0.27 o
   0  -6  12      190.42      193.62      2.45 o
   1  -6  12       40.79       38.43      0.87 o
   2  -6  12        0.10       -0.02      0.17 o
   3  -6  12        6.10        5.92      0.28 o
  -6  -5  12       26.77       31.71      1.32 o
  -5  -5  12       20.45       24.03      0.72 o
  -4  -5  12       15.79       16.53      0.56 o
  -3  -5  12        6.35        7.29      0.38 o
  -2  -5  12       15.20       14.57      0.52 o
  -1  -5  12      109.55      113.79      1.58 o
   0  -5  12      120.36      125.14      1.39 o
   1  -5  12        3.16        3.08      0.26 o
   2  -5  12        1.40        1.71      0.20 o
   3  -5  12        1.63        2.23      0.24 o
   4  -5  12        0.47        1.12      0.19 o
  -7  -4  12        3.27        3.21      0.50 o
  -6  -4  12        6.86        5.84      0.39 o
  -5  -4  12      109.53      110.96      1.88 o
  -4  -4  12       17.06       17.81      0.54 o
  -3  -4  12       30.73       32.08      0.63 o
  -2  -4  12        4.29        4.03      0.25 o
  -1  -4  12       17.37       17.04      0.41 o
   0  -4  12       51.41       52.80      0.64 o
   1  -4  12       41.51       39.08      0.66 o
   2  -4  12       15.49       12.70      0.40 o
   3  -4  12        3.51        4.25      0.23 o
   4  -4  12        7.86        9.20      0.39 o
  -7  -3  12        8.17        7.69      0.62 o
  -6  -3  12       49.05       49.94      1.37 o
  -5  -3  12       18.59       18.83      0.50 o
  -4  -3  12        0.46        1.06      0.20 o
  -3  -3  12       15.72       16.46      0.42 o
  -2  -3  12       38.41       40.48      0.63 o
  -1  -3  12       14.00       16.03      0.36 o
   0  -3  12        2.88        3.71      0.17 o
   1  -3  12       12.83       10.17      0.30 o
   2  -3  12       23.57       23.75      0.45 o
   3  -3  12        2.97        2.88      0.19 o
   4  -3  12        0.45        0.61      0.19 o
   5  -3  12        1.00        1.41      0.21 o
  -7  -2  12        6.00        7.07      0.62 o
  -6  -2  12       19.34       18.63      0.56 o
  -5  -2  12        0.23       -0.36      0.18 o
  -4  -2  12      360.83      368.47      3.22 o
  -3  -2  12       71.08       73.37      0.82 o
  -2  -2  12        7.79        5.50      0.21 o
  -1  -2  12       42.72       37.91      0.49 o
   0  -2  12       53.44       55.95      0.59 o
   1  -2  12      186.16      183.85      1.72 o
   2  -2  12       25.46       23.55      0.42 o
   3  -2  12       42.81       41.58      0.68 o
   4  -2  12        0.25        0.08      0.14 o
   5  -2  12       11.29       14.14      0.52 o
  -7  -1  12       10.73       12.41      0.45 o
  -6  -1  12       15.52       16.12      0.41 o
  -5  -1  12        0.53       -0.13      0.15 o
  -4  -1  12       96.96       96.67      0.89 o
  -3  -1  12      139.30      138.36      1.17 o
  -2  -1  12        1.19        0.27      0.11 o
  -1  -1  12        4.30        3.68      0.17 o
   0  -1  12       37.23       31.58      0.42 o
   1  -1  12      138.67      136.11      1.22 o
   2  -1  12        2.44        2.17      0.18 o
   3  -1  12        4.89        4.87      0.23 o
   4  -1  12        0.09       -0.08      0.17 o
   5  -1  12        0.08       -0.22      0.25 o
  -7   0  12       35.03       41.68      0.65 o
  -6   0  12        0.47        0.42      0.17 o
  -5   0  12        1.78        1.21      0.17 o
  -4   0  12       16.60       15.87      0.35 o
  -3   0  12      232.68      223.82      1.78 o
  -2   0  12        3.92        2.85      0.14 o
  -1   0  12       17.80       16.99      0.33 o
   0   0  12       39.80       38.40      0.55 o
   1   0  12        2.68        2.36      0.19 o
   2   0  12        0.29        0.04      0.17 o
   3   0  12       63.84       69.70      0.98 o
   4   0  12        1.59        2.57      0.39 o
   5   0  12        5.55        5.89      0.54 o
  -7   1  12        0.00        0.12      0.16 o
  -6   1  12        5.17        5.38      0.25 o
  -5   1  12        9.53       10.68      0.38 o
  -4   1  12       58.62       58.65      0.64 o
  -3   1  12      161.60      158.33      1.37 o
  -2   1  12        6.18        5.10      0.19 o
  -1   1  12       38.86       37.02      0.50 o
   0   1  12        6.12        5.37      0.23 o
   1   1  12       33.16       33.52      0.57 o
   2   1  12        1.83        1.92      0.21 o
   3   1  12        1.27        1.57      0.27 o
   4   1  12        0.20       -0.10      0.34 o
  -7   2  12        0.82        0.66      0.18 o
  -6   2  12        4.37        5.07      0.24 o
  -5   2  12        3.12        2.47      0.18 o
  -4   2  12       19.32       19.46      0.50 o
  -3   2  12        0.10        0.05      0.12 o
  -2   2  12        0.04        0.01      0.12 o
  -1   2  12       36.17       32.24      0.48 o
   0   2  12        5.24        4.36      0.23 o
   1   2  12        0.89        0.62      0.18 o
   2   2  12       23.05       23.00      0.54 o
   3   2  12       14.10       15.24      0.53 o
   4   2  12        1.47        1.42      0.39 o
  -6   3  12        2.63        2.85      0.21 o
  -5   3  12        5.33        5.60      0.24 o
  -4   3  12        1.23        1.39      0.17 o
  -3   3  12        0.00        0.15      0.15 o
  -2   3  12        2.85        2.31      0.21 o
  -1   3  12       12.47       11.73      0.42 o
   0   3  12        3.32        2.97      0.23 o
   1   3  12        2.93        2.12      0.32 o
   2   3  12        9.46       10.07      0.44 o
   3   3  12        0.23        0.19      0.27 o
   4   3  12        0.04        0.25      0.39 o
  -6   4  12       20.78       25.41      0.50 o
  -5   4  12        1.62        1.88      0.19 o
  -4   4  12        0.29        0.10      0.16 o
  -3   4  12        4.27        3.95      0.27 o
  -2   4  12        4.28        4.08      0.27 o
  -1   4  12        0.13        0.62      0.21 o
   0   4  12       53.44       52.07      0.97 o
   1   4  12       16.36       15.72      0.50 o
   2   4  12        0.21       -0.07      0.30 o
   3   4  12        3.23        2.55      0.33 o
  -5   5  12        2.69        2.28      0.29 o
  -4   5  12        0.30        0.46      0.22 o
  -3   5  12        7.06        6.51      0.38 o
  -2   5  12       11.06       11.81      0.60 o
  -1   5  12        6.36        5.70      0.34 o
   0   5  12       26.53       26.92      0.63 o
   1   5  12        4.26        4.33      0.34 o
   2   5  12        9.91        8.60      0.41 o
  -3   6  12        0.72        0.65      0.39 o
  -2   6  12        0.27       -0.18      0.34 o
  -1   6  12        0.98        0.88      0.49 o
   0   6  12        0.05        0.07      0.31 o
  -4  -7  13        0.66        1.48      0.34 o
  -3  -7  13        1.16        1.12      0.33 o
  -2  -7  13        0.95        1.06      0.33 o
  -1  -7  13        6.00        5.03      0.46 o
   0  -7  13        1.43        1.58      0.46 o
   1  -7  13        0.83        0.71      0.39 o
  -5  -6  13       27.84       32.70      1.15 o
  -4  -6  13        5.41        5.26      0.41 o
  -3  -6  13       10.82       11.65      0.52 o
  -2  -6  13        4.75        3.74      0.33 o
  -1  -6  13       34.52       32.21      0.75 o
   0  -6  13        1.61        0.12      0.49 o
   1  -6  13       25.36       23.36      0.71 o
   2  -6  13        1.08        0.96      0.23 o
  -6  -5  13        0.02       -0.30      0.33 o
  -5  -5  13        4.79        6.18      0.42 o
  -4  -5  13        1.77        1.71      0.31 o
  -3  -5  13        0.15        0.16      0.24 o
  -2  -5  13        1.64        1.47      0.27 o
  -1  -5  13       30.59       33.38      0.73 o
   0  -5  13       16.15       15.58      0.56 o
   1  -5  13        1.08        0.18      0.27 o
   2  -5  13        0.64        0.45      0.20 o
   3  -5  13        0.48        0.91      0.21 o
  -6  -4  13        2.24        1.36      0.38 o
  -5  -4  13       65.12       70.45      1.20 o
  -4  -4  13       33.08       33.85      0.71 o
  -3  -4  13        0.42        0.65      0.22 o
  -2  -4  13       32.36       30.50      0.63 o
  -1  -4  13        1.50        1.04      0.22 o
   0  -4  13       29.40       27.72      0.57 o
   1  -4  13        6.26        6.72      0.28 o
   2  -4  13       41.45       41.55      0.97 o
   3  -4  13       11.71       14.03      0.44 o
   4  -4  13        1.11        1.45      0.23 o
  -7  -3  13        0.67        0.23      0.49 o
  -6  -3  13        4.26        4.21      0.54 o
  -5  -3  13       40.48       40.57      0.84 o
  -4  -3  13       68.68       69.69      0.97 o
  -3  -3  13       11.06       10.34      0.36 o
  -2  -3  13       26.86       24.88      0.50 o
  -1  -3  13       16.73       16.54      0.46 o
   0  -3  13       60.76       62.01      0.84 o
   1  -3  13        3.20        2.91      0.22 o
   2  -3  13        0.59        0.26      0.18 o
   3  -3  13        0.01        0.07      0.17 o
   4  -3  13        0.36        0.35      0.21 o
  -7  -2  13        1.31        1.02      0.31 o
  -6  -2  13        8.17        8.59      0.50 o
  -5  -2  13        1.02        0.87      0.24 o
  -4  -2  13       13.77       12.22      0.50 o
  -3  -2  13       14.86       13.99      0.41 o
  -2  -2  13       14.79       13.54      0.38 o
  -1  -2  13       10.70        9.18      0.32 o
   0  -2  13        6.26        6.87      0.26 o
   1  -2  13       32.37       31.41      0.58 o
   2  -2  13       34.20       38.44      0.66 o
   3  -2  13        3.39        4.18      0.26 o
   4  -2  13       29.52       37.12      1.15 o
  -7  -1  13        0.29        0.18      0.29 o
  -6  -1  13        3.31        3.30      0.30 o
  -5  -1  13        4.24        4.28      0.26 o
  -4  -1  13       17.69       16.21      0.44 o
  -3  -1  13        5.55        4.32      0.21 o
  -2  -1  13        0.90        1.35      0.16 o
  -1  -1  13        0.18        0.03      0.14 o
   0  -1  13        4.56        2.99      0.20 o
   1  -1  13       18.27       18.07      0.45 o
   2  -1  13        6.08        5.17      0.28 o
   3  -1  13        0.21        0.23      0.22 o
   4  -1  13        6.63        7.40      0.57 o
  -7   0  13        2.60        2.89      0.26 o
  -6   0  13        1.44        1.91      0.23 o
  -5   0  13       24.33       22.79      0.53 o
  -4   0  13        3.50        3.06      0.20 o
  -3   0  13       18.54       19.79      0.43 o
  -2   0  13       48.34       42.06      0.56 o
  -1   0  13       95.34       80.95      1.03 o
   0   0  13        0.58        0.29      0.17 o
   1   0  13       18.95       18.45      0.48 o
   2   0  13       15.72       14.86      0.50 o
   3   0  13        0.02       -0.29      0.25 o
   4   0  13        0.07        0.01      0.34 o
  -7   1  13        0.55        0.47      0.21 o
  -6   1  13        5.35        4.92      0.25 o
  -5   1  13        2.43        2.16      0.19 o
  -4   1  13       24.98       25.45      0.41 o
  -3   1  13        5.73        6.35      0.23 o
  -2   1  13       80.56       70.85      0.88 o
  -1   1  13       66.06       57.52      0.81 o
   0   1  13       16.93       12.85      0.37 o
   1   1  13       69.51       66.05      0.97 o
   2   1  13        3.98        3.50      0.27 o
   3   1  13        0.87        1.52      0.27 o
   4   1  13       10.49       12.26      0.77 o
  -6   2  13        1.27        1.55      0.18 o
  -5   2  13        7.71        9.15      0.31 o
  -4   2  13        0.47        0.11      0.14 o
  -3   2  13        3.96        3.67      0.23 o
  -2   2  13        1.31        1.06      0.18 o
  -1   2  13       24.73       22.17      0.53 o
   0   2  13       43.38       36.89      0.62 o
   1   2  13        0.02        0.39      0.19 o
   2   2  13        0.12        0.42      0.24 o
   3   2  13        1.09        1.65      0.27 o
  -6   3  13        0.00        0.20      0.18 o
  -5   3  13        1.44        2.13      0.20 o
  -4   3  13        9.90       10.72      0.37 o
  -3   3  13       14.63       15.47      0.46 o
  -2   3  13       11.26        9.99      0.38 o
  -1   3  13       61.78       54.50      0.88 o
   0   3  13        9.69        8.28      0.47 o
   1   3  13       12.75       11.98      0.44 o
   2   3  13        6.40        5.46      0.38 o
   3   3  13        0.18        0.11      0.27 o
  -5   4  13        4.23        4.91      0.29 o
  -4   4  13        4.75        4.65      0.28 o
  -3   4  13        0.35        0.34      0.28 o
  -2   4  13        4.60        5.02      0.35 o
  -1   4  13       10.14       11.70      0.45 o
   0   4  13        0.48        0.98      0.25 o
   1   4  13        8.82        7.89      0.40 o
   2   4  13        0.55        0.71      0.26 o
  -4   5  13        1.51        1.96      0.42 o
  -3   5  13        0.00       -0.35      0.34 o
  -2   5  13        2.13        2.29      0.37 o
  -1   5  13        2.24        2.10      0.32 o
   0   5  13        0.59        0.27      0.25 o
   1   5  13        0.94        0.89      0.28 o
  -3  -7  14        1.87        1.26      0.34 o
  -2  -7  14        8.86        9.00      0.46 o
  -1  -7  14        4.04        2.83      0.76 o
   0  -7  14        0.83        0.60      0.46 o
  -4  -6  14        3.85        5.05      0.41 o
  -3  -6  14        2.87        2.05      0.33 o
  -2  -6  14        0.47       -0.03      0.27 o
  -1  -6  14        0.04       -0.54      0.27 o
   0  -6  14        0.58        0.00      0.44 o
   1  -6  14        9.85        9.13      0.62 o
   2  -6  14       12.32       16.06      0.69 o
  -5  -5  14       17.81       18.84      0.68 o
  -4  -5  14        0.01        0.21      0.30 o
  -3  -5  14        4.43        3.73      0.35 o
  -2  -5  14        0.04        0.03      0.26 o
  -1  -5  14        0.01       -0.24      0.24 o
   0  -5  14        5.68        4.60      0.38 o
   1  -5  14        0.29        0.18      0.34 o
   2  -5  14        3.58        4.68      0.46 o
   3  -5  14        3.90        5.61      0.46 o
  -6  -4  14        0.49       -0.33      0.31 o
  -5  -4  14        2.94        1.94      0.36 o
  -4  -4  14        5.41        5.76      0.39 o
  -3  -4  14       28.57       29.14      0.69 o
  -2  -4  14        0.42        0.56      0.24 o
  -1  -4  14        0.22       -0.11      0.22 o
   0  -4  14       26.18       25.12      0.64 o
   1  -4  14        4.68        4.83      0.38 o
   2  -4  14        0.33       -0.07      0.22 o
   3  -4  14       14.82       17.91      0.58 o
  -6  -3  14        0.99        0.61      0.42 o
  -5  -3  14        0.85        0.00      0.27 o
  -4  -3  14        5.79        4.48      0.32 o
  -3  -3  14       33.07       30.93      0.66 o
  -2  -3  14       14.74       13.30      0.45 o
  -1  -3  14       33.23       30.34      0.63 o
   0  -3  14       48.30       47.04      0.86 o
   1  -3  14        0.00       -0.18      0.20 o
   2  -3  14        6.68        7.06      0.54 o
   3  -3  14       30.01       36.77      0.92 o
  -6  -2  14        0.06       -0.24      0.34 o
  -5  -2  14        0.88        0.14      0.26 o
  -4  -2  14        6.40        5.60      0.50 o
  -3  -2  14        0.31       -0.02      0.18 o
  -2  -2  14       67.57       57.81      0.84 o
  -1  -2  14        1.05        0.72      0.16 o
   0  -2  14        0.09        0.16      0.22 o
   1  -2  14        0.44        0.19      0.22 o
   2  -2  14        0.62        0.62      0.25 o
   3  -2  14       23.77       25.00      0.77 o
   4  -2  14        1.19        1.53      0.39 o
  -6  -1  14        2.75        2.74      0.35 o
  -5  -1  14       17.86       18.20      0.56 o
  -4  -1  14        7.80        8.39      0.36 o
  -3  -1  14       88.77       78.61      1.12 o
  -2  -1  14      100.82       84.18      1.10 o
  -1  -1  14       10.87        7.88      0.31 o
   0  -1  14       44.87       42.19      0.79 o
   1  -1  14        1.25        1.55      0.23 o
   2  -1  14       11.72       13.55      0.44 o
   3  -1  14       30.98       32.38      1.04 o
   4  -1  14       22.41       25.97      0.96 o
  -6   0  14        3.25        3.39      0.33 o
  -5   0  14        5.29        5.09      0.33 o
  -4   0  14        0.23       -0.11      0.18 o
  -3   0  14       23.82       23.74      0.52 o
  -2   0  14       10.02        8.10      0.36 o
  -1   0  14       14.57        9.42      0.36 o
   0   0  14        9.85        6.54      0.29 o
   1   0  14        3.15        3.17      0.27 o
   2   0  14        4.79        5.96      0.33 o
   3   0  14       20.69       22.64      0.92 o
  -6   1  14        3.49        4.71      0.34 o
  -5   1  14        2.58        2.62      0.26 o
  -4   1  14        0.34        0.18      0.18 o
  -3   1  14       18.27       18.11      0.46 o
  -2   1  14       24.73       19.48      0.51 o
  -1   1  14        0.27       -0.02      0.19 o
   0   1  14        1.26        1.57      0.20 o
   1   1  14        0.28        0.11      0.22 o
   2   1  14        0.79        0.79      0.26 o
   3   1  14       15.02       16.86      0.67 o
  -6   2  14       13.21       16.66      0.50 o
  -5   2  14        0.64        1.24      0.23 o
  -4   2  14        1.28        1.48      0.23 o
  -3   2  14        8.10        7.49      0.32 o
  -2   2  14       23.73       22.88      0.60 o
  -1   2  14       30.28       26.66      0.59 o
   0   2  14        8.67        6.62      0.35 o
   1   2  14       15.21       13.43      0.50 o
   2   2  14        0.04        0.35      0.27 o
   3   2  14        0.25        0.11      0.27 o
  -5   3  14        2.32        2.71      0.30 o
  -4   3  14        0.38        0.69      0.26 o
  -3   3  14       15.27       17.49      0.58 o
  -2   3  14        1.94        2.12      0.25 o
  -1   3  14        2.70        3.05      0.29 o
   0   3  14        0.16        0.05      0.22 o
   1   3  14        0.64        0.16      0.23 o
   2   3  14        0.13       -0.05      0.27 o
  -4   4  14        8.72        9.92      0.54 o
  -3   4  14        0.20        0.36      0.31 o
  -2   4  14        0.33        0.57      0.33 o
  -1   4  14        3.33        2.71      0.30 o
   0   4  14        1.90        0.89      0.26 o
   1   4  14        2.11        1.47      0.28 o
  -2   5  14        2.12        2.76      0.50 o
  -3  -6  15        6.94        6.60      0.44 o
  -2  -6  15        1.06        1.16      0.36 o
  -1  -6  15        2.88        2.59      0.40 o
   0  -6  15        0.61       -0.11      0.39 o
   1  -6  15        1.93        2.34      0.46 o
  -5  -5  15        0.45       -0.65      0.33 o
  -4  -5  15       26.72       27.06      0.75 o
  -3  -5  15       14.07       13.91      0.56 o
  -2  -5  15       11.20       10.30      0.71 o
  -1  -5  15       15.51       14.92      0.56 o
   0  -5  15        2.45        2.42      0.35 o
   1  -5  15        7.85        9.21      0.62 o
   2  -5  15       19.75       24.11      0.79 o
  -5  -4  15        0.36       -0.44      0.30 o
  -4  -4  15        9.23        9.45      0.47 o
  -3  -4  15        5.97        4.33      0.36 o
  -2  -4  15       11.69        9.08      0.44 o
  -1  -4  15        0.00       -0.18      0.23 o
   0  -4  15        1.50        1.25      0.27 o
   1  -4  15        0.02       -0.16      0.34 o
   2  -4  15       43.20       47.36      1.12 o
  -6  -3  15        2.05        1.71      0.49 o
  -5  -3  15        1.76        1.77      0.33 o
  -4  -3  15       17.92       15.46      0.58 o
  -3  -3  15       22.35       18.30      0.53 o
  -2  -3  15        0.87        0.38      0.22 o
  -1  -3  15        3.59        3.13      0.30 o
   0  -3  15        0.27       -0.08      0.22 o
   1  -3  15        7.64        7.82      0.38 o
   2  -3  15       17.79       19.97      1.25 o
   3  -3  15        4.36        4.38      0.42 o
  -6  -2  15        2.37        1.91      0.46 o
  -5  -2  15        0.84       -0.09      0.26 o
  -4  -2  15       19.08       19.34      0.61 o
  -3  -2  15       25.86       22.52      0.57 o
  -2  -2  15        0.05        0.11      0.18 o
  -1  -2  15       40.57       33.00      0.73 o
   0  -2  15        1.56        0.98      0.24 o
   1  -2  15        1.09        1.28      0.26 o
   2  -2  15        8.89       10.07      0.73 o
   3  -2  15        9.34       10.63      0.69 o
  -6  -1  15        0.95        0.78      0.36 o
  -5  -1  15        2.68        2.46      0.42 o
  -4  -1  15       14.48       15.16      0.72 o
  -3  -1  15        0.00       -0.27      0.23 o
  -2  -1  15        9.23       10.23      0.42 o
  -1  -1  15        0.18       -0.02      0.19 o
   0  -1  15        0.27        0.05      0.22 o
   1  -1  15        0.05        0.05      0.22 o
   2  -1  15        7.45        6.83      0.44 o
   3  -1  15        0.35        0.27      0.39 o
  -6   0  15       15.41       18.62      0.73 o
  -5   0  15        0.77        0.82      0.33 o
  -4   0  15        0.83        0.79      0.24 o
  -3   0  15        1.20        0.89      0.23 o
  -2   0  15       13.79       10.34      0.69 o
  -1   0  15        4.25        3.51      0.27 o
   0   0  15       25.76       20.58      0.60 o
   1   0  15        7.24        7.73      0.42 o
   2   0  15        1.08        1.61      0.27 o
   3   0  15       14.45       13.43      0.77 o
  -6   1  15        1.42        0.76      0.31 o
  -5   1  15        0.14        0.11      0.27 o
  -4   1  15       14.35       17.51      0.66 o
  -3   1  15        1.47        2.02      0.25 o
  -2   1  15        2.82        1.71      0.25 o
  -1   1  15        0.29        0.13      0.19 o
   0   1  15        0.87        0.05      0.30 o
   1   1  15        2.04        2.55      0.30 o
   2   1  15        0.15        0.14      0.27 o
  -5   2  15       19.37       22.53      1.41 o
  -4   2  15        7.19        6.97      0.47 o
  -3   2  15        4.92        6.78      0.46 o
  -2   2  15        6.61        6.58      0.36 o
  -1   2  15        5.41        6.69      0.35 o
   0   2  15        0.03       -0.08      0.22 o
   1   2  15        0.00       -0.14      0.27 o
   2   2  15        3.76        4.06      0.38 o
  -4   3  15        0.49        0.15      0.31 o
  -3   3  15        0.10        0.04      0.33 o
  -2   3  15        2.68        3.06      0.30 o
  -1   3  15        5.10        6.23      0.35 o
   0   3  15        2.03        2.12      0.28 o
   1   3  15        0.00        0.08      0.27 o
  -3   4  15        7.06        7.42      0.62 o
  -2   4  15        3.00        2.78      0.40 o
  -1   4  15       16.13       15.63      0.54 o
  -4  -5  16        0.34       -0.59      0.30 o
  -3  -5  16        0.00       -0.37      0.28 o
  -2  -5  16        0.20       -0.10      0.28 o
  -1  -5  16        0.05       -0.54      0.27 o
   0  -5  16        0.16       -0.38      0.39 o
   1  -5  16        2.40        2.84      0.46 o
  -4  -4  16        3.39        2.71      0.37 o
  -3  -4  16        4.02        2.89      0.34 o
  -2  -4  16       12.37       10.65      0.63 o
  -1  -4  16        7.57        6.74      0.39 o
   0  -4  16        0.46        0.28      0.46 o
   1  -4  16        0.03       -0.22      0.44 o
  -5  -3  16        8.16        8.60      0.45 o
  -4  -3  16        0.42       -0.30      0.27 o
  -3  -3  16        5.32        4.61      0.38 o
  -2  -3  16        0.03       -0.10      0.26 o
  -1  -3  16        0.43        0.60      0.27 o
   0  -3  16        3.58        3.17      0.33 o
   1  -3  16        0.65        0.15      0.29 o
   2  -3  16        0.65        0.94      0.33 o
  -5  -2  16        0.07        0.00      0.31 o
  -4  -2  16        6.39        6.57      0.39 o
  -3  -2  16        0.24       -0.05      0.23 o
  -2  -2  16        0.39        0.79      0.27 o
  -1  -2  16        0.23       -0.01      0.23 o
   0  -2  16        4.37        3.87      0.33 o
   1  -2  16        2.70        3.08      0.33 o
   2  -2  16       32.95       32.31      1.08 o
  -5  -1  16        2.74        3.68      0.54 o
  -4  -1  16        1.00        1.68      0.27 o
  -3  -1  16        2.04        2.93      0.30 o
  -2  -1  16        1.99        2.47      0.27 o
  -1  -1  16        1.25        0.65      0.26 o
   0  -1  16        4.73        6.92      0.38 o
   1  -1  16        3.08        4.19      0.34 o
   2  -1  16        5.94        8.24      0.62 o
  -5   0  16       18.54       21.76      0.79 o
  -4   0  16        0.83        1.33      0.28 o
  -3   0  16       16.94       17.41      0.51 o
  -2   0  16       22.55       21.37      0.55 o
  -1   0  16        2.49        1.44      0.27 o
   0   0  16       19.56       21.11      0.62 o
   1   0  16        0.08        0.60      0.27 o
   2   0  16        0.14        0.05      0.27 o
  -5   1  16        1.71        1.60      0.42 o
  -4   1  16        2.79        2.11      0.34 o
  -3   1  16        1.25        0.83      0.25 o
  -2   1  16       12.71       14.31      0.49 o
  -1   1  16        2.10        1.91      0.25 o
   0   1  16        1.83        1.53      0.28 o
   1   1  16        7.72       10.82      0.52 o
  -4   2  16       16.15       19.52      0.74 o
  -3   2  16        0.12        0.08      0.25 o
  -2   2  16       13.05       13.28      0.50 o
  -1   2  16        0.08        0.06      0.23 o
   0   2  16        9.61        7.00      0.44 o
   1   2  16        9.21        8.73      0.56 o
  -3   3  16        5.97        5.96      0.62 o
  -2   3  16        1.52        1.81      0.32 o
  -1   3  16        1.84        1.99      0.30 o
  -3  -4  17        0.30        0.87      0.31 o
  -2  -4  17        4.67        4.60      0.44 o
  -1  -4  17        0.00       -0.05      0.28 o
   0  -4  17        4.93        6.27      0.46 o
  -4  -3  17        3.92        4.65      0.43 o
  -3  -3  17        4.19        5.47      0.39 o
  -2  -3  17        3.25        2.93      0.34 o
  -1  -3  17        1.20        2.44      0.33 o
   0  -3  17        8.02        9.23      0.45 o
   1  -3  17       11.96       14.13      0.81 o
  -4  -2  17        3.28        3.72      0.37 o
  -3  -2  17       10.69        9.04      0.45 o
  -2  -2  17        1.34        0.76      0.30 o
  -1  -2  17       18.92       18.59      0.60 o
   0  -2  17        2.04        1.79      0.33 o
   1  -2  17        3.28        4.70      0.44 o
  -4  -1  17        0.93        0.98      0.27 o
  -3  -1  17        0.91        0.42      0.26 o
  -2  -1  17        2.44        2.36      0.33 o
  -1  -1  17        5.45        5.81      0.38 o
   0  -1  17        4.88        7.89      0.44 o
   1  -1  17       52.92       56.86      1.06 o
  -4   0  17        6.43        7.72      0.66 o
  -3   0  17        1.41        1.78      0.28 o
  -2   0  17        6.01        8.19      0.44 o
  -1   0  17        5.78        5.40      0.38 o
   0   0  17        2.47        2.27      0.33 o
   1   0  17        0.36        0.62      0.39 o
  -4   1  17       12.17       14.59      0.71 o
  -3   1  17       10.72       11.84      0.49 o
  -2   1  17       13.11       17.11      0.54 o
  -1   1  17        0.24        0.54      0.27 o
   0   1  17        0.11        0.54      0.27 o
  -2   2  17       11.61       12.27      0.50 o
  -2  -3  18        0.52        0.57      0.31 o
  -3  -2  18       12.36       14.65      0.61 o
  -2  -2  18        7.40        9.01      0.46 o
  -1  -2  18        0.00        0.16      0.30 o
  -3  -1  18       13.63       18.42      0.80 o
  -2  -1  18        0.01        0.26      0.30 o
  -1  -1  18        0.01        0.70      0.30 o
  -2   0  18       12.29       13.26      0.58 o
 
